# Supplementary material for: Enhancer engagement sustains oncogenic transformation and progression of B-cell precursor acute lymphoblastic leukemia
Source: J Exp Clin Cancer Res. 2024 Jun 27;43:179. doi: 10.1186/s13046-024-03075-y (PMC11210131; doi:10.1186/s13046-024-03075-y)
Supplement: Supplementary file 2 — Supplementary Material 2. [file 13046_2024_3075_MOESM2_ESM.xls]

## Sheet: C1
chr1	1195274	1196046
chr1	1719354	1719965
chr1	1959487	1960071
chr1	2046536	2047438
chr1	2080015	2080708
chr1	5947649	5948469
chr1	7027462	7027886
chr1	7029157	7029499
chr1	8002369	8002870
chr1	12238979	12239791
chr1	12439331	12439820
chr1	12493909	12494737
chr1	15240213	15240649
chr1	15671323	15671966
chr1	16449354	16449798
chr1	16859891	16860341
chr1	19450388	19451099
chr1	20099544	20100127
chr1	20479638	20480019
chr1	20877273	20877884
chr1	21780282	21781006
chr1	22230742	22231660
chr1	25493901	25494358
chr1	25525190	25525789
chr1	25983641	25984435
chr1	28641035	28642024
chr1	29492964	29493381
chr1	32001483	32002053
chr1	32527952	32528464
chr1	32837622	32838370
chr1	33190570	33191365
chr1	33564792	33565568
chr1	34592489	34592949
chr1	35971402	35972424
chr1	39552047	39552417
chr1	39552677	39553078
chr1	39864092	39864756
chr1	41290331	41290674
chr1	41869892	41870680
chr1	43739837	43740386
chr1	46251294	46251632
chr1	50812330	50812764
chr1	51776551	51777301
chr1	52041133	52041701
chr1	52418432	52419166
chr1	53841597	53842193
chr1	56106902	56107384
chr1	57772972	57773588
chr1	59407333	59407829
chr1	59465316	59465803
chr1	59616555	59617010
chr1	61275091	61275743
chr1	61414922	61415789
chr1	67204652	67205529
chr1	67751680	67752164
chr1	68362987	68364062
chr1	72171492	72172587
chr1	72326716	72327188
chr1	75118156	75119136
chr1	76734854	76735208
chr1	77779206	77779628
chr1	79545436	79545977
chr1	85224628	85225300
chr1	85245502	85246135
chr1	85763523	85764350
chr1	86690102	86690764
chr1	87253881	87254824
chr1	92116305	92116734
chr1	92178564	92179349
chr1	92196888	92197250
chr1	92197849	92198470
chr1	92234758	92235618
chr1	92269478	92270610
chr1	92738092	92738498
chr1	94053786	94054143
chr1	94534416	94534861
chr1	94557371	94558380
chr1	94560621	94561212
chr1	94571681	94572165
chr1	95159704	95160394
chr1	95200936	95201530
chr1	101756980	101757610
chr1	103029173	103030159
chr1	107985198	107985730
chr1	108558930	108559635
chr1	108650205	108650729
chr1	109004108	109004928
chr1	109182492	109183217
chr1	109395180	109395887
chr1	109750955	109751447
chr1	109796015	109796595
chr1	112291327	112291921
chr1	113265315	113266228
chr1	113589044	113589578
chr1	114335114	114335618
chr1	114873058	114873477
chr1	114883676	114884320
chr1	114884989	114885376
chr1	117031950	117032341
chr1	117081215	117081646
chr1	117152411	117152977
chr1	117223399	117223771
chr1	117311933	117312773
chr1	117369753	117370263
chr1	117420597	117421311
chr1	120401919	120402824
chr1	120587353	120587940
chr1	120753016	120753412
chr1	142869501	142869903
chr1	143963148	143963609
chr1	143998742	143999117
chr1	144061252	144061786
chr1	145004186	145004712
chr1	145233623	145234093
chr1	147058834	147059298
chr1	150480338	150480682
chr1	151264952	151265885
chr1	152933180	152934385
chr1	153005369	153005757
chr1	153223587	153224269
chr1	153265135	153265835
chr1	153266335	153266722
chr1	153513212	153513731
chr1	154720327	154720936
chr1	154731633	154732152
chr1	157938232	157938751
chr1	158289400	158290060
chr1	160941192	160941874
chr1	161546412	161546939
chr1	165367214	165367559
chr1	165575824	165576229
chr1	165840460	165841026
chr1	167051820	167052321
chr1	171763210	171763620
chr1	172631618	172632390
chr1	172668174	172668976
chr1	172908608	172909040
chr1	173210688	173211209
chr1	173398619	173399442
chr1	175483355	175484268
chr1	178377968	178378462
chr1	178911820	178912393
chr1	178942472	178943311
chr1	180982222	180982710
chr1	181128573	181129328
chr1	182462230	182462552
chr1	182592163	182592715
chr1	183009082	183009902
chr1	183163867	183164534
chr1	183188022	183188512
chr1	183578415	183578815
chr1	183747177	183747494
chr1	183774043	183774845
chr1	183811582	183812036
chr1	183911961	183912535
chr1	184579869	184580709
chr1	186051144	186051955
chr1	188012647	188013213
chr1	194585157	194586619
chr1	194737730	194738461
chr1	198976554	198976888
chr1	199559863	199560199
chr1	201097166	201097970
chr1	201194114	201194532
chr1	201522231	201522583
chr1	203007168	203007851
chr1	205152816	205153236
chr1	206523875	206524365
chr1	206677265	206677757
chr1	206879785	206880205
chr1	206926463	206926912
chr1	208222251	208222673
chr1	208409578	208410221
chr1	209833271	209833730
chr1	210023619	210024122
chr1	210058027	210058476
chr1	210424014	210425223
chr1	210426026	210426532
chr1	210619792	210620219
chr1	210780689	210781306
chr1	211770714	211771326
chr1	211806062	211806669
chr1	212391954	212392661
chr1	212429027	212430150
chr1	214421821	214422448
chr1	214600966	214601863
chr1	217097766	217098326
chr1	217200470	217201159
chr1	217242830	217243270
chr1	221956810	221957182
chr1	222050260	222051036
chr1	222060463	222060919
chr1	223799490	223800234
chr1	223805392	223805873
chr1	223840172	223841008
chr1	223963720	223964099
chr1	224924325	224924973
chr1	225167853	225168540
chr1	226053332	226054401
chr1	229244581	229245030
chr1	229546801	229547155
chr1	230322625	230323043
chr1	234323925	234324638
chr1	236064608	236065106
chr1	236080655	236081158
chr1	239750393	239750810
chr1	239818254	239818696
chr1	240739452	240740007
chr1	243584575	243585601
chr1	244166010	244166469
chr1	244173530	244173920
chr1	244517073	244517505
chr1	245041096	245041644
chr1	246058038	246058522
chr1	246064285	246064959
chr1	246866823	246867302
chr1	246945451	246946394
chr1	246984590	246985238
chr1	247578700	247580116
chr1	248520360	248521034
chr1	249081576	249082133
chr10	1519850	1520633
chr10	1673377	1673992
chr10	3113666	3114096
chr10	3574750	3575239
chr10	3596201	3596866
chr10	6281060	6281781
chr10	6540472	6541086
chr10	11928804	11929512
chr10	12723085	12723666
chr10	13862106	13863122
chr10	14799432	14799759
chr10	15627253	15627611
chr10	17960476	17960998
chr10	18207262	18207963
chr10	22828508	22828904
chr10	24160002	24160787
chr10	24174817	24175589
chr10	24181248	24182023
chr10	25981147	25981806
chr10	25983558	25984406
chr10	26504780	26505691
chr10	26978362	26978730
chr10	29935297	29935987
chr10	30323345	30323977
chr10	32034410	32034927
chr10	33427898	33428665
chr10	34424361	34424796
chr10	35012704	35013067
chr10	35028798	35029514
chr10	35047269	35047907
chr10	35069644	35070335
chr10	35098128	35098686
chr10	35347137	35347560
chr10	36067308	36067656
chr10	36110186	36110578
chr10	36111151	36111765
chr10	38435536	38436278
chr10	43534741	43535628
chr10	43552838	43553380
chr10	43578838	43579942
chr10	43726696	43727574
chr10	45390558	45391314
chr10	45441617	45442054
chr10	48427399	48427825
chr10	48460966	48461943
chr10	48473935	48474547
chr10	48648033	48648465
chr10	49439786	49440175
chr10	49755066	49755463
chr10	50480311	50481456
chr10	50857369	50857902
chr10	52412975	52413782
chr10	52774252	52774861
chr10	53976572	53977631
chr10	53981690	53982124
chr10	54226100	54226931
chr10	54514948	54515742
chr10	54577741	54578146
chr10	64620634	64621169
chr10	64693914	64694410
chr10	65467038	65467387
chr10	65472024	65472463
chr10	69931969	69932587
chr10	70183216	70183699
chr10	71410592	71411435
chr10	73000081	73000604
chr10	73234925	73235548
chr10	73638212	73638877
chr10	73768829	73769529
chr10	74646514	74647291
chr10	76821902	76822511
chr10	79597360	79597718
chr10	80502717	80503387
chr10	82269279	82270026
chr10	83608176	83608674
chr10	86184414	86184872
chr10	89953731	89954628
chr10	90722103	90722622
chr10	91548806	91549371
chr10	91658555	91659193
chr10	91664513	91664901
chr10	93301155	93301942
chr10	93661378	93662128
chr10	96391195	96391659
chr10	97068320	97068869
chr10	97277284	97277698
chr10	98977590	98978369
chr10	99302736	99303459
chr10	104434378	104434606
chr10	105517395	105517990
chr10	105523198	105524055
chr10	105585342	105585742
chr10	105597510	105598074
chr10	105605717	105606148
chr10	106057523	106057878
chr10	107711880	107712302
chr10	112248717	112249239
chr10	114148982	114149722
chr10	114766983	114767438
chr10	114810583	114810982
chr10	114981408	114982197
chr10	115082574	115083021
chr10	116157411	116157883
chr10	117968451	117969056
chr10	119972916	119973356
chr10	121142595	121143374
chr10	121161108	121161638
chr10	123967052	123967599
chr10	123984791	123985380
chr10	125265495	125266234
chr10	125309140	125309701
chr10	127379622	127380160
chr10	129985719	129986108
chr10	131441203	131441989
chr10	131501875	131502655
chr10	133984313	133984829
chr10	134021967	134022435
chr11	225673	226348
chr11	287208	288079
chr11	2488515	2488954
chr11	2833868	2835187
chr11	3190460	3191202
chr11	3882957	3883289
chr11	6756565	6756916
chr11	7597105	7597808
chr11	7599055	7599527
chr11	8280427	8281292
chr11	8854087	8854896
chr11	8884117	8884559
chr11	10602862	10603626
chr11	10746716	10747630
chr11	13156357	13156828
chr11	13161674	13162638
chr11	13929056	13929668
chr11	13950194	13950647
chr11	14433347	14433839
chr11	15329047	15329654
chr11	16924481	16925011
chr11	17452713	17453196
chr11	18404627	18406017
chr11	18639550	18639904
chr11	18672347	18673078
chr11	18693779	18694075
chr11	19443656	19444244
chr11	19463537	19464356
chr11	20133751	20134743
chr11	20418636	20419163
chr11	24760407	24760992
chr11	24768599	24770177
chr11	26799491	26800383
chr11	28166339	28166735
chr11	32413612	32414289
chr11	34175753	34176517
chr11	34287995	34288439
chr11	34570652	34571260
chr11	35052243	35052691
chr11	36171048	36171829
chr11	36374493	36374869
chr11	36442393	36443090
chr11	36473775	36474169
chr11	36477184	36477762
chr11	36509552	36510118
chr11	36595967	36596590
chr11	36724140	36724527
chr11	36734983	36735711
chr11	37967749	37968230
chr11	38812923	38813379
chr11	43031507	43032219
chr11	43758201	43758848
chr11	44655984	44656721
chr11	44976392	44977098
chr11	45404710	45405356
chr11	46258715	46259056
chr11	46692421	46693198
chr11	47381009	47381716
chr11	48212236	48213317
chr11	57173788	57174440
chr11	59189934	59190731
chr11	59278335	59278781
chr11	60578027	60578510
chr11	60906350	60907252
chr11	64333999	64334367
chr11	64442793	64443651
chr11	64636582	64637121
chr11	67512050	67512461
chr11	68204680	68205439
chr11	68642796	68643588
chr11	68746028	68746851
chr11	69251320	69251653
chr11	69957635	69958141
chr11	71210074	71210687
chr11	73249546	73249951
chr11	74871329	74871937
chr11	76270940	76271900
chr11	77913664	77914851
chr11	78509658	78510062
chr11	78911029	78911339
chr11	78912567	78913238
chr11	78923565	78924353
chr11	78947527	78948068
chr11	78955443	78955904
chr11	79015611	79016249
chr11	86172193	86172596
chr11	93250256	93250562
chr11	93885412	93886186
chr11	93957320	93957724
chr11	94659760	94660265
chr11	94667550	94668447
chr11	94681342	94682002
chr11	94841816	94842763
chr11	103580010	103580506
chr11	103600484	103601195
chr11	103774781	103775399
chr11	104210017	104210838
chr11	108668466	108668915
chr11	110393000	110393641
chr11	111180690	111181268
chr11	112142014	112142401
chr11	114028289	114028851
chr11	118395140	118395808
chr11	118563049	118563630
chr11	118575756	118576342
chr11	120577833	120578243
chr11	121452907	121453626
chr11	122508222	122508674
chr11	122539290	122539790
chr11	122541966	122542764
chr11	123524453	123525786
chr11	123572804	123573309
chr11	125572334	125572884
chr11	125811665	125812259
chr11	125817205	125817644
chr11	126016514	126017095
chr11	126188226	126189246
chr11	126205975	126206896
chr11	126296786	126297579
chr11	127729703	127730264
chr11	128778468	128778805
chr11	129911864	129912481
chr11	130253125	130253867
chr11	130258786	130259772
chr11	130307682	130308206
chr11	132588713	132589795
chr11	134256840	134257331
chr12	1014532	1015283
chr12	2024624	2025226
chr12	2042529	2042880
chr12	2415163	2415633
chr12	3238438	3238815
chr12	3333677	3334447
chr12	3333677	3335346
chr12	3837123	3838248
chr12	6452529	6452904
chr12	6901064	6901647
chr12	7521839	7522478
chr12	8191352	8191755
chr12	8690449	8691250
chr12	8736714	8737017
chr12	11872452	11873215
chr12	18253979	18254364
chr12	18318334	18318880
chr12	21103224	21103559
chr12	21138397	21138800
chr12	22254537	22255375
chr12	22403588	22404236
chr12	24577786	24578470
chr12	24753919	24754359
chr12	24893365	24893813
chr12	27577924	27578668
chr12	27714516	27714963
chr12	28122780	28123777
chr12	32739277	32739792
chr12	39980981	39981539
chr12	44085869	44086211
chr12	45241378	45242334
chr12	46038122	46038893
chr12	48261368	48261808
chr12	49173490	49174161
chr12	52596759	52597285
chr12	57560694	57561222
chr12	57845875	57846434
chr12	62685606	62685983
chr12	63276044	63277160
chr12	64338562	64339050
chr12	67223438	67223819
chr12	67359397	67359826
chr12	67752454	67753258
chr12	68474354	68474716
chr12	68574642	68575467
chr12	68946900	68947316
chr12	69177738	69178229
chr12	69489333	69489961
chr12	71457638	71458233
chr12	71832677	71833079
chr12	76034700	76035195
chr12	76100559	76101077
chr12	76116432	76116954
chr12	76328155	76328631
chr12	77259867	77261009
chr12	77611857	77612658
chr12	79257281	79259197
chr12	79264299	79264689
chr12	79282181	79282867
chr12	79406390	79406869
chr12	80580431	80580797
chr12	86915650	86916012
chr12	89340167	89340759
chr12	90127122	90127862
chr12	90459043	90459593
chr12	90546622	90547596
chr12	92080921	92081797
chr12	92927177	92927681
chr12	93256966	93257410
chr12	94161053	94161703
chr12	94245873	94246236
chr12	94288177	94288806
chr12	94579114	94579590
chr12	94929292	94930028
chr12	94957067	94957451
chr12	94979346	94979805
chr12	95728116	95728566
chr12	96464466	96465100
chr12	96487913	96488642
chr12	96631276	96631889
chr12	96827874	96828355
chr12	96839440	96840203
chr12	98793314	98793683
chr12	99453543	99454035
chr12	99485860	99486465
chr12	99653172	99653804
chr12	99846964	99847396
chr12	99849047	99849671
chr12	99959250	99959824
chr12	99993883	99994722
chr12	100074074	100074656
chr12	101238734	101239452
chr12	102165811	102166543
chr12	102197727	102198142
chr12	102285182	102285743
chr12	107498850	107499414
chr12	107702725	107703258
chr12	107705134	107705885
chr12	107723411	107723911
chr12	107765938	107766467
chr12	107908945	107909834
chr12	108754150	108754636
chr12	109083608	109084006
chr12	110033128	110033580
chr12	111075745	111076120
chr12	117362338	117363230
chr12	117399980	117400689
chr12	117500904	117501751
chr12	118313481	118314368
chr12	119695571	119696495
chr12	119813378	119814004
chr12	121197360	121198048
chr12	123394370	123394901
chr12	123519482	123519850
chr12	124508766	124509273
chr12	124926089	124927101
chr12	125179368	125179962
chr12	125616451	125616840
chr12	128800514	128801291
chr12	129453965	129454614
chr12	129456341	129456903
chr12	131486625	131487260
chr12	131550628	131551191
chr12	131558943	131559741
chr12	132268030	132268964
chr12	132285097	132285741
chr12	132475199	132475818
chr12	132904033	132904760
chr13	20986070	20986434
chr13	20998976	20999791
chr13	21005141	21006051
chr13	21049768	21050702
chr13	21519822	21520606
chr13	22560017	22561136
chr13	23029449	23029935
chr13	25753968	25754466
chr13	25777324	25777892
chr13	27270142	27270853
chr13	28016150	28016881
chr13	29044512	29044905
chr13	29185796	29186294
chr13	29655114	29655783
chr13	29675515	29676056
chr13	29919859	29920768
chr13	30058325	30058742
chr13	30307141	30307807
chr13	30716466	30717291
chr13	30727751	30728555
chr13	31341319	31341811
chr13	31403191	31403695
chr13	31421914	31422550
chr13	31551889	31552277
chr13	31619818	31620320
chr13	32203234	32204059
chr13	32459895	32460489
chr13	32470510	32470976
chr13	32472410	32473065
chr13	32738818	32739153
chr13	32964230	32964566
chr13	34068943	34069339
chr13	34736193	34736982
chr13	34831968	34832783
chr13	40544459	40545023
chr13	40572317	40572682
chr13	41046523	41047150
chr13	42196905	42197561
chr13	42268801	42269439
chr13	42928483	42929133
chr13	42938152	42939123
chr13	43048803	43049548
chr13	43631697	43632735
chr13	43700581	43701034
chr13	43701710	43702396
chr13	43931770	43932234
chr13	43938346	43938810
chr13	43948778	43949221
chr13	44887870	44888268
chr13	45642631	45643218
chr13	45969925	45970564
chr13	46120203	46120669
chr13	46928715	46929524
chr13	47884297	47884928
chr13	49427703	49428353
chr13	50554462	50554779
chr13	50819060	50819628
chr13	52092943	52093412
chr13	52097227	52097713
chr13	54603274	54603767
chr13	55983858	55984832
chr13	60038951	60039523
chr13	67721398	67721801
chr13	74631313	74631725
chr13	75939851	75940551
chr13	76081740	76082248
chr13	78090450	78090907
chr13	78813815	78814169
chr13	78949990	78950635
chr13	78967483	78968228
chr13	80022527	80022969
chr13	80604661	80605024
chr13	81357988	81358699
chr13	84328228	84328997
chr13	85228852	85229670
chr13	85469752	85470578
chr13	85960521	85960953
chr13	86115615	86116025
chr13	87776222	87777124
chr13	89572006	89572844
chr13	93225725	93226258
chr13	93458353	93458865
chr13	94706181	94706828
chr13	94891404	94891783
chr13	94997654	94998017
chr13	95003574	95004137
chr13	95071519	95072061
chr13	95132845	95133519
chr13	95860046	95860732
chr13	97667888	97668265
chr13	98019309	98019720
chr13	98931762	98932757
chr13	99063861	99064501
chr13	99136851	99137564
chr13	99274964	99275707
chr13	99381743	99382532
chr13	99500057	99500409
chr13	99650186	99650820
chr13	99651033	99651590
chr13	100784404	100784774
chr13	100926976	100927769
chr13	100986368	100986879
chr13	101041177	101041601
chr13	101045024	101045430
chr13	101132849	101133330
chr13	102358908	102359423
chr13	102594436	102594773
chr13	102601858	102602544
chr13	103507036	103507444
chr13	105636536	105637275
chr13	106560846	106561569
chr13	107282450	107282962
chr13	107336075	107336880
chr13	107519455	107520049
chr13	107594931	107595274
chr13	107639535	107640239
chr13	109783876	109784607
chr13	110222676	110223014
chr13	110403838	110404425
chr13	110535857	110536265
chr13	110536841	110537212
chr13	110616243	110617396
chr13	110761273	110762078
chr13	110790082	110791215
chr13	111040933	111041398
chr13	111074046	111074472
chr13	111188515	111189087
chr13	111695795	111696437
chr13	112113390	112114590
chr13	112239565	112240169
chr13	112262358	112263077
chr13	112310524	112310896
chr13	112686941	112687541
chr13	113659843	113660371
chr13	114054878	114055431
chr13	114103335	114103948
chr13	114187071	114188186
chr13	114194077	114194541
chr14	19068309	19068892
chr14	19464858	19465559
chr14	22857639	22858032
chr14	23030559	23031245
chr14	23589065	23589646
chr14	24782350	24782730
chr14	28295134	28295898
chr14	32728875	32729226
chr14	35810648	35811328
chr14	35854749	35855158
chr14	35885262	35885728
chr14	38343692	38344396
chr14	38875034	38875717
chr14	38879751	38880200
chr14	39018287	39019382
chr14	39507726	39508331
chr14	39700900	39701223
chr14	40687247	40688158
chr14	42187751	42188331
chr14	42579376	42579776
chr14	45272455	45272854
chr14	47003519	47004580
chr14	47043425	47044141
chr14	47747479	47747801
chr14	47816017	47816561
chr14	49406859	49407398
chr14	52294514	52295451
chr14	53361642	53362168
chr14	54361219	54361585
chr14	54423288	54423802
chr14	54766081	54766466
chr14	54782727	54783280
chr14	54811187	54811638
chr14	54843823	54844158
chr14	55584441	55585139
chr14	55921130	55921657
chr14	56596536	56597033
chr14	56604184	56604962
chr14	56879427	56879961
chr14	58409799	58410071
chr14	59827733	59828594
chr14	61220051	61220952
chr14	61822526	61823020
chr14	61855788	61856205
chr14	65160502	65161023
chr14	65183340	65183868
chr14	65486674	65487017
chr14	65691465	65691850
chr14	65696344	65697022
chr14	65757556	65757985
chr14	65802845	65803304
chr14	66258197	66258891
chr14	66313782	66314164
chr14	69072707	69073223
chr14	69414187	69415012
chr14	70485279	70485981
chr14	71386545	71386995
chr14	72943288	72944157
chr14	73082096	73082596
chr14	74838545	74838956
chr14	75041512	75041950
chr14	75704021	75704828
chr14	75943338	75943740
chr14	78348360	78349455
chr14	78446010	78446667
chr14	79435506	79435846
chr14	80265701	80266312
chr14	81742090	81742957
chr14	82889103	82889798
chr14	86538262	86539150
chr14	88200194	88200847
chr14	88596035	88596712
chr14	89706734	89707190
chr14	90868376	90868783
chr14	90949833	90950692
chr14	91002544	91003337
chr14	91020228	91021329
chr14	91094923	91095355
chr14	91124830	91125679
chr14	91141714	91142094
chr14	91695972	91696525
chr14	91846991	91847406
chr14	91854826	91855454
chr14	93494310	93495376
chr14	95712510	95712910
chr14	95764095	95764722
chr14	95990157	95990820
chr14	96355762	96356490
chr14	96468092	96468802
chr14	96521384	96521852
chr14	97586851	97587403
chr14	97742881	97743277
chr14	98639559	98640329
chr14	99492603	99493152
chr14	100403272	100404173
chr14	101908683	101909217
chr14	104667314	104667778
chr14	104719396	104719802
chr14	106660709	106661132
chr14	106757274	106758172
chr14	106773872	106774261
chr15	20049307	20049867
chr15	20177851	20178325
chr15	20200496	20200926
chr15	20207868	20208527
chr15	20226552	20226973
chr15	20230242	20230755
chr15	20255121	20255589
chr15	20365448	20365837
chr15	20398177	20399245
chr15	20844578	20844929
chr15	21214626	21215090
chr15	21236993	21237487
chr15	21261973	21262371
chr15	21372069	21372462
chr15	22912084	22912534
chr15	22968706	22969648
chr15	23511982	23512362
chr15	25009161	25010261
chr15	25962538	25963365
chr15	26020418	26020913
chr15	27136549	27137025
chr15	28110768	28111238
chr15	28113088	28113673
chr15	31011554	31012047
chr15	31495092	31495612
chr15	31528133	31529061
chr15	31598701	31599234
chr15	32929201	32929812
chr15	33584947	33585274
chr15	33615549	33616206
chr15	38421607	38422632
chr15	39555154	39555672
chr15	40214692	40215252
chr15	41229120	41229512
chr15	42693857	42695346
chr15	43562605	43563448
chr15	45664632	45664978
chr15	47656715	47657305
chr15	50426585	50427800
chr15	50539896	50540716
chr15	51939414	51939820
chr15	52154147	52154512
chr15	52436022	52436590
chr15	53823007	53823437
chr15	53878897	53879354
chr15	57612741	57613502
chr15	57829210	57829677
chr15	58623835	58624804
chr15	58765135	58765876
chr15	58900334	58900849
chr15	60702589	60702891
chr15	61619183	61619604
chr15	64141003	64141509
chr15	65176006	65176757
chr15	66461353	66461744
chr15	67204354	67204821
chr15	67390671	67391049
chr15	67409648	67410052
chr15	67439229	67439789
chr15	68238281	68239558
chr15	68247444	68248109
chr15	69875785	69876538
chr15	72040322	72041109
chr15	72658163	72658821
chr15	73101676	73102131
chr15	73596041	73596585
chr15	74671145	74671669
chr15	75995965	75996337
chr15	76013328	76013788
chr15	77307909	77308568
chr15	77749737	77750421
chr15	78180202	78180615
chr15	78231363	78231974
chr15	79229396	79229946
chr15	79271597	79272198
chr15	79284968	79285449
chr15	80937696	80938375
chr15	85590464	85590819
chr15	86167696	86168051
chr15	89440409	89440983
chr15	90380241	90380929
chr15	90442488	90442864
chr15	90708843	90709378
chr15	90754765	90755545
chr15	91855102	91855817
chr15	93695422	93695861
chr15	93821876	93822337
chr15	93833023	93833561
chr15	93915345	93916227
chr15	95128002	95128564
chr15	95150191	95150964
chr15	96270535	96270969
chr15	96277696	96278705
chr15	98489482	98490030
chr15	98703311	98704017
chr15	99884901	99885206
chr15	100000985	100001397
chr15	100656642	100657404
chr15	100741498	100742526
chr15	101429871	101430442
chr15	101741537	101742017
chr15	102160922	102161422
chr16	869389	869783
chr16	931292	931918
chr16	2082596	2083706
chr16	2093806	2094413
chr16	2643517	2644015
chr16	3152052	3152512
chr16	4002643	4003052
chr16	4226965	4227415
chr16	4701725	4702302
chr16	4840794	4841305
chr16	4965284	4965819
chr16	8926615	8927046
chr16	8949946	8951123
chr16	10322632	10323029
chr16	10772452	10772936
chr16	11233801	11234276
chr16	15603191	15603928
chr16	15849819	15850361
chr16	16337671	16338136
chr16	17474471	17474894
chr16	19778752	19779251
chr16	19812565	19813089
chr16	19816164	19816726
chr16	21522794	21523393
chr16	21637913	21638577
chr16	26281016	26281501
chr16	29487538	29488043
chr16	30226660	30227334
chr16	30948924	30949414
chr16	32007686	32008105
chr16	32242356	32242650
chr16	32257511	32257960
chr16	32694116	32694534
chr16	32858937	32859811
chr16	33007427	33007863
chr16	33198472	33198940
chr16	33630010	33630401
chr16	33660328	33660758
chr16	33815524	33815928
chr16	47813359	47813942
chr16	48631441	48632132
chr16	49743009	49743406
chr16	50347437	50348090
chr16	50573171	50573750
chr16	51022356	51023431
chr16	51068269	51069450
chr16	51218707	51219383
chr16	51572604	51573483
chr16	51603302	51603882
chr16	53856979	53857450
chr16	54338998	54339452
chr16	54389133	54389513
chr16	54400794	54401360
chr16	54404509	54404942
chr16	54407405	54408399
chr16	54490123	54490755
chr16	57294186	57294666
chr16	57626387	57627104
chr16	57662127	57662720
chr16	57843945	57844792
chr16	57850134	57850757
chr16	58751921	58752584
chr16	58789784	58790640
chr16	65656055	65656472
chr16	65797178	65798120
chr16	65901502	65901937
chr16	65943163	65943703
chr16	66209505	66209893
chr16	66254613	66255066
chr16	66257241	66257892
chr16	66394525	66395196
chr16	66621444	66622044
chr16	68582861	68583221
chr16	68773819	68774407
chr16	69431940	69432500
chr16	69564245	69565001
chr16	70524150	70524642
chr16	70730607	70731793
chr16	71692648	71693138
chr16	72047690	72048331
chr16	73349538	73350112
chr16	74555570	74555998
chr16	75132391	75132998
chr16	75322194	75322876
chr16	77332499	77333184
chr16	79202992	79203480
chr16	79210910	79211251
chr16	79485002	79485541
chr16	80060895	80061763
chr16	81547422	81548039
chr16	81584853	81585979
chr16	82685430	82685864
chr16	82734489	82734831
chr16	82970423	82971091
chr16	83029506	83030134
chr16	83170552	83171409
chr16	84062868	84063640
chr16	84792582	84793167
chr16	85084131	85084492
chr16	86062999	86063413
chr16	87397580	87398546
chr16	87497739	87498840
chr16	87894163	87894714
chr16	88058645	88059185
chr16	88323601	88324089
chr16	88666342	88666946
chr16	88694354	88695376
chr16	89344027	89344941
chr16	89615127	89615841
chr16	89673787	89674182
chr16	90036401	90036773
chr17	216616	217820
chr17	443859	444551
chr17	1013934	1014838
chr17	1967675	1968627
chr17	2786632	2787470
chr17	3707167	3708152
chr17	3793352	3793764
chr17	9161966	9162200
chr17	10031152	10031606
chr17	10778705	10779148
chr17	12885491	12886035
chr17	14693504	14694242
chr17	16857687	16858173
chr17	17323803	17324387
chr17	17628428	17628788
chr17	19273132	19273579
chr17	25728527	25729023
chr17	27439703	27440375
chr17	32709494	32710284
chr17	32716272	32716750
chr17	33869978	33870571
chr17	34100546	34101149
chr17	34198412	34199002
chr17	36208806	36209200
chr17	36641796	36642297
chr17	37695103	37695474
chr17	37896755	37897155
chr17	39482806	39483474
chr17	39490543	39491108
chr17	39884081	39884608
chr17	39929525	39929890
chr17	39949404	39949784
chr17	40636104	40636816
chr17	41401719	41402259
chr17	42678736	42679343
chr17	43523241	43523686
chr17	45317226	45317998
chr17	45439611	45440408
chr17	45822032	45822712
chr17	49516743	49517374
chr17	53654264	53655466
chr17	54758853	54759700
chr17	55372482	55372856
chr17	55499988	55500481
chr17	55596026	55596934
chr17	55785780	55786185
chr17	55800975	55801869
chr17	59298483	59299437
chr17	62511424	62511876
chr17	62705139	62705389
chr17	62708593	62709447
chr17	64490006	64490474
chr17	64490557	64490845
chr17	64713692	64714244
chr17	65417917	65418433
chr17	65465306	65465740
chr17	66352557	66353073
chr17	68100793	68101666
chr17	70973050	70973436
chr17	70973693	70974576
chr17	71068372	71069039
chr17	71139065	71139610
chr17	72008104	72008999
chr17	72448466	72448890
chr17	72595091	72595571
chr17	73494130	73494600
chr17	73622461	73623199
chr17	74025403	74025997
chr17	74674444	74675139
chr17	75361756	75362171
chr17	76813015	76813627
chr17	76929517	76929919
chr17	77967361	77968049
chr17	78623452	78624209
chr17	79490095	79490531
chr17	80084400	80085123
chr17	80158697	80159029
chr17	80486668	80487072
chr18	457106	457869
chr18	644368	644736
chr18	830128	831246
chr18	2046399	2046851
chr18	2049940	2050397
chr18	2083708	2084122
chr18	3114035	3114604
chr18	3486480	3486932
chr18	3624766	3625247
chr18	8525644	8526866
chr18	8786351	8787172
chr18	8948656	8949592
chr18	9433315	9434554
chr18	9968928	9970029
chr18	10015936	10016485
chr18	10074123	10074743
chr18	10089719	10090252
chr18	10421762	10422223
chr18	10499064	10499649
chr18	10593534	10594244
chr18	11916829	11917272
chr18	12398303	12398664
chr18	13003398	13003867
chr18	13375266	13375879
chr18	13415721	13416605
chr18	13446553	13447019
chr18	13461508	13462175
chr18	13571137	13571516
chr18	15375463	15375975
chr18	19393269	19393630
chr18	20823138	20823462
chr18	20830760	20831563
chr18	20837928	20838578
chr18	21656139	21656567
chr18	24215419	24215789
chr18	24281945	24282487
chr18	24290139	24291085
chr18	25185223	25185718
chr18	29190653	29191199
chr18	29869510	29869821
chr18	31429704	31430050
chr18	32440070	32440911
chr18	32702500	32703181
chr18	33071175	33072029
chr18	35986491	35987001
chr18	36061488	36062194
chr18	36190956	36191845
chr18	40556756	40557282
chr18	42596139	42597325
chr18	42882709	42883488
chr18	43353850	43354550
chr18	43936529	43937007
chr18	44203054	44203879
chr18	44242578	44243079
chr18	44260728	44261086
chr18	44291188	44291929
chr18	44297135	44297596
chr18	44439170	44439637
chr18	45529393	45529804
chr18	45982202	45982943
chr18	46043323	46043789
chr18	46332944	46333672
chr18	46654123	46654578
chr18	47602265	47602987
chr18	48887791	48888276
chr18	49678333	49678926
chr18	49949406	49950362
chr18	50518316	50518825
chr18	52384939	52385888
chr18	52473128	52473681
chr18	53219709	53220370
chr18	53545440	53545792
chr18	54034829	54035384
chr18	54376651	54376999
chr18	54756976	54757398
chr18	55799136	55799583
chr18	55989207	55989582
chr18	56067244	56068107
chr18	56270632	56270949
chr18	60085448	60085913
chr18	60646404	60646866
chr18	60665662	60666069
chr18	60793182	60793788
chr18	60811885	60812292
chr18	62658193	62658904
chr18	66290624	66291131
chr18	67602465	67603359
chr18	70497226	70497725
chr18	71179009	71179714
chr18	71231100	71231723
chr18	71321020	71321385
chr18	71347592	71347931
chr18	71529043	71529517
chr18	71621411	71621937
chr18	71629483	71629829
chr18	71642424	71642962
chr18	72152158	72152535
chr18	72343231	72344127
chr18	73167413	73168397
chr18	73259963	73261028
chr18	73352923	73353671
chr18	73370064	73371244
chr18	73545251	73545758
chr18	73717568	73718157
chr18	73875859	73876198
chr18	73924994	73925390
chr18	76385864	76386267
chr18	77202573	77203387
chr18	77244730	77245594
chr18	77577997	77578465
chr18	77672628	77673071
chr18	77674061	77674533
chr18	77818510	77819945
chr19	2567576	2568070
chr19	3450835	3451502
chr19	3655503	3656971
chr19	3683687	3684459
chr19	6067320	6067708
chr19	7741256	7741635
chr19	8812706	8813171
chr19	10890992	10891436
chr19	11301948	11302355
chr19	11390314	11391145
chr19	14653486	14654249
chr19	14677492	14677957
chr19	15515271	15515796
chr19	15920986	15921502
chr19	16205707	16206299
chr19	17609418	17610133
chr19	29481419	29481913
chr19	29767871	29768443
chr19	30378375	30378830
chr19	30940956	30941366
chr19	31031582	31032172
chr19	32692476	32692976
chr19	33651265	33651873
chr19	36294409	36295189
chr19	39564222	39564672
chr19	41829331	41829843
chr19	43895142	43895585
chr19	44168171	44168566
chr19	48811821	48812882
chr19	49680163	49680632
chr19	51205974	51206766
chr19	54786453	54786941
chr19	55032391	55033007
chr19	55034603	55035032
chr19	55762779	55763444
chr19	57744288	57744992
chr2	585041	585805
chr2	1129506	1130127
chr2	1158446	1159283
chr2	1597377	1598526
chr2	1704870	1705355
chr2	1711475	1712067
chr2	1713547	1714173
chr2	1826883	1827514
chr2	3103684	3104586
chr2	3149367	3150221
chr2	3260980	3261443
chr2	3485340	3485871
chr2	4095617	4096200
chr2	4720572	4721100
chr2	4740861	4741253
chr2	5801340	5801864
chr2	6500994	6501577
chr2	6721052	6721477
chr2	6960994	6961716
chr2	7888986	7889558
chr2	8037510	8037939
chr2	9548931	9549432
chr2	9783479	9784115
chr2	10197326	10197923
chr2	10614914	10615677
chr2	10617568	10617992
chr2	10677002	10678317
chr2	10728783	10729519
chr2	11514378	11515320
chr2	11841886	11842581
chr2	12465933	12466344
chr2	12641593	12641954
chr2	12642933	12643357
chr2	12997031	12997655
chr2	13105573	13106190
chr2	14374919	14376192
chr2	16820264	16820555
chr2	16888266	16888824
chr2	18148661	18149031
chr2	18258983	18259549
chr2	21499042	21499645
chr2	21724505	21725027
chr2	21997544	21998214
chr2	22505766	22506392
chr2	22630461	22630968
chr2	23675635	23676335
chr2	23907244	23908136
chr2	26944005	26944936
chr2	27849842	27850149
chr2	27938212	27938719
chr2	28570559	28571405
chr2	28601926	28602347
chr2	30588934	30589650
chr2	30845178	30845807
chr2	33779682	33780478
chr2	36473428	36473871
chr2	36688464	36688849
chr2	37016545	37017049
chr2	37606987	37607425
chr2	37893142	37893489
chr2	37938563	37938933
chr2	37962104	37963048
chr2	38949368	38950134
chr2	40007742	40008373
chr2	40483759	40484129
chr2	41184672	41185322
chr2	42255700	42256335
chr2	43157113	43157462
chr2	43178026	43178829
chr2	44325235	44325588
chr2	44347556	44348089
chr2	45986402	45986997
chr2	46053999	46054671
chr2	46578913	46579480
chr2	47270080	47271204
chr2	47736313	47737206
chr2	47781432	47782019
chr2	47879389	47879833
chr2	47915510	47916183
chr2	54649045	54649810
chr2	56236169	56236805
chr2	60250750	60251533
chr2	60772123	60772517
chr2	61046352	61047080
chr2	61720651	61721228
chr2	62520507	62521605
chr2	65505610	65506210
chr2	65540235	65540548
chr2	65695089	65695463
chr2	69404482	69405253
chr2	69525124	69525825
chr2	69846809	69847337
chr2	70667667	70668137
chr2	70702415	70702757
chr2	70743753	70744160
chr2	72353238	72353753
chr2	74166139	74166964
chr2	76534627	76535049
chr2	76535353	76536116
chr2	76618646	76619158
chr2	77088672	77089201
chr2	80300215	80300687
chr2	85059996	85060488
chr2	85073099	85074110
chr2	85632526	85633130
chr2	85951822	85952251
chr2	86105834	86106421
chr2	86374966	86375460
chr2	86466450	86466843
chr2	89028580	89029283
chr2	96348039	96348934
chr2	96981033	96982022
chr2	97628318	97629031
chr2	98279148	98279611
chr2	98318303	98318760
chr2	99452267	99452885
chr2	100484083	100484609
chr2	100821566	100822228
chr2	100907267	100907995
chr2	101593130	101593794
chr2	101595069	101595559
chr2	101944637	101945806
chr2	101996661	101997252
chr2	102023335	102023744
chr2	102091277	102091757
chr2	102133562	102134196
chr2	102234301	102234704
chr2	102699012	102700000
chr2	102720603	102721333
chr2	102843994	102844687
chr2	103419615	103420540
chr2	104995223	104996035
chr2	106755513	106756133
chr2	109754959	109755299
chr2	109886573	109886929
chr2	110074171	110074724
chr2	110264602	110265225
chr2	112917053	112917628
chr2	113579271	113579701
chr2	113974801	113975750
chr2	113983449	113983772
chr2	114100264	114100637
chr2	116487231	116488020
chr2	120130255	120130728
chr2	120135121	120135972
chr2	121051374	121051863
chr2	121344123	121345246
chr2	121426860	121427688
chr2	122767050	122767643
chr2	122789387	122789996
chr2	122905969	122906455
chr2	122913387	122914264
chr2	127866696	127867225
chr2	128384083	128384539
chr2	128438771	128439346
chr2	129443725	129444402
chr2	129471840	129472615
chr2	130660969	130661808
chr2	130701012	130701683
chr2	131608557	131609321
chr2	131622381	131622886
chr2	132398922	132399491
chr2	134778102	134778640
chr2	135125791	135126465
chr2	136552167	136552838
chr2	136583045	136583775
chr2	140038678	140039943
chr2	144941216	144941872
chr2	146016636	146017170
chr2	146715473	146715987
chr2	147149733	147150638
chr2	149985926	149986379
chr2	151480310	151481013
chr2	152012849	152013340
chr2	152741008	152741447
chr2	153057054	153057510
chr2	153263689	153264201
chr2	153288600	153289301
chr2	153393627	153394181
chr2	153422762	153423611
chr2	153459269	153459747
chr2	153587045	153587607
chr2	158898754	158899706
chr2	159068047	159068408
chr2	159788136	159788933
chr2	159810136	159810942
chr2	160041853	160042954
chr2	168870013	168870553
chr2	170589219	170589706
chr2	172370208	172370894
chr2	173205881	173206227
chr2	173242068	173242558
chr2	173306709	173307194
chr2	173562814	173563279
chr2	173827561	173827946
chr2	174410099	174410523
chr2	174722949	174723540
chr2	178145830	178146701
chr2	182165365	182165706
chr2	183953931	183954722
chr2	191672404	191672840
chr2	192087131	192087656
chr2	192241842	192242338
chr2	197852376	197853103
chr2	198234074	198234800
chr2	201479985	201480353
chr2	204362910	204363281
chr2	204456264	204456783
chr2	204973031	204974111
chr2	206515097	206515766
chr2	206525187	206525948
chr2	206733493	206734110
chr2	208958566	208958969
chr2	209185404	209185877
chr2	212475804	212476320
chr2	212916948	212917881
chr2	217484184	217484690
chr2	217528636	217529833
chr2	217534827	217536043
chr2	217879365	217879893
chr2	218027269	218027751
chr2	218767344	218767873
chr2	218770116	218770972
chr2	218882182	218882786
chr2	219670965	219671384
chr2	219974093	219974660
chr2	219983012	219983610
chr2	220178147	220178706
chr2	223595242	223595777
chr2	223724583	223724959
chr2	223906261	223906607
chr2	227514615	227515278
chr2	230280727	230281564
chr2	231532798	231533673
chr2	231587979	231588470
chr2	231773234	231773904
chr2	231818310	231819142
chr2	232613219	232614057
chr2	232626501	232626844
chr2	233393632	233394136
chr2	234259414	234259731
chr2	237275061	237275536
chr2	238499939	238500504
chr2	238502540	238503002
chr2	238688107	238688708
chr2	239402667	239403485
chr2	240697123	240697798
chr2	241736195	241736839
chr2	242810180	242810547
chr2	242883774	242884361
chr20	806351	807037
chr20	872332	872838
chr20	885857	886588
chr20	1797394	1797997
chr20	1812241	1812656
chr20	2360145	2360642
chr20	3651390	3651982
chr20	4277992	4278568
chr20	5037297	5038046
chr20	6038321	6038723
chr20	6666786	6667217
chr20	6681523	6682084
chr20	10095596	10096025
chr20	10433821	10434536
chr20	12094345	12094914
chr20	12335475	12336421
chr20	12364439	12364929
chr20	12478671	12479171
chr20	14993128	14993696
chr20	15870256	15870754
chr20	16379087	16379665
chr20	16458345	16458802
chr20	16486518	16487136
chr20	16535268	16535769
chr20	16674758	16675224
chr20	17498994	17499453
chr20	17642772	17643259
chr20	17896850	17897649
chr20	19307924	19308578
chr20	19848569	19849435
chr20	19895711	19896519
chr20	19932828	19933947
chr20	19955410	19956115
chr20	21083286	21083941
chr20	21613025	21613803
chr20	22965186	22965662
chr20	23106142	23107177
chr20	23142739	23143315
chr20	23238910	23239638
chr20	23762790	23763392
chr20	24185849	24186672
chr20	24286027	24286402
chr20	24370216	24370798
chr20	24589511	24590388
chr20	24642934	24643332
chr20	24735766	24736368
chr20	24929507	24930169
chr20	24935640	24936288
chr20	24951436	24951802
chr20	24996522	24997488
chr20	25203676	25204243
chr20	25218344	25218851
chr20	25289592	25289961
chr20	25290844	25291667
chr20	25467008	25467461
chr20	25534158	25534894
chr20	32277799	32278185
chr20	32745482	32746031
chr20	35893532	35893900
chr20	36204171	36204826
chr20	37462390	37462814
chr20	37509511	37510186
chr20	39385689	39386201
chr20	39554796	39555227
chr20	39560031	39560349
chr20	39636949	39637408
chr20	40097781	40098245
chr20	42361959	42362406
chr20	42454304	42454655
chr20	43272238	43272715
chr20	43733408	43733872
chr20	44513595	44513900
chr20	45945905	45946521
chr20	46488709	46489495
chr20	46586502	46587324
chr20	47025859	47026704
chr20	48122036	48122498
chr20	48212269	48213156
chr20	48384989	48385427
chr20	48663550	48664067
chr20	48782157	48783060
chr20	48914047	48914389
chr20	48965705	48966253
chr20	50047808	50048218
chr20	50247657	50248344
chr20	50311996	50312493
chr20	50618328	50618968
chr20	50720056	50720801
chr20	51248017	51248424
chr20	56347354	56347984
chr20	56366958	56367443
chr20	57365285	57365942
chr20	57849097	57849503
chr20	57960363	57961289
chr20	60243138	60243678
chr20	60869541	60870019
chr20	61267803	61268243
chr20	61780748	61781879
chr20	62073430	62073820
chr20	62219194	62220021
chr20	62245628	62246199
chr21	17248629	17249069
chr21	18732094	18732551
chr21	22254836	22255132
chr21	22618132	22618728
chr21	24773704	24773944
chr21	27203395	27204513
chr21	27258132	27258649
chr21	27285777	27286562
chr21	27550367	27550712
chr21	29718275	29718675
chr21	29977277	29978149
chr21	30600571	30600982
chr21	32353716	32354132
chr21	32489395	32489972
chr21	32496316	32496734
chr21	32504915	32506115
chr21	32509142	32509569
chr21	32514922	32515240
chr21	32531292	32531926
chr21	32818628	32819156
chr21	33116569	33117234
chr21	33880311	33880825
chr21	34408565	34409314
chr21	34450909	34451786
chr21	34473281	34474246
chr21	34495954	34496415
chr21	35802046	35802413
chr21	35990113	35990745
chr21	38430734	38431032
chr21	38432371	38433042
chr21	39683501	39684241
chr21	39820547	39821144
chr21	40284939	40285642
chr21	43137808	43138510
chr21	43264203	43264493
chr21	44252963	44253368
chr21	44738646	44739683
chr21	44930220	44930981
chr21	44994489	44995114
chr21	45471370	45471919
chr21	46573268	46573742
chr21	46721894	46722555
chr22	17747443	17747973
chr22	18315372	18315875
chr22	18330615	18331064
chr22	19931213	19931784
chr22	20113836	20114395
chr22	20878376	20878872
chr22	21163116	21163547
chr22	24529879	24530684
chr22	24914735	24915407
chr22	25463807	25464563
chr22	25481995	25483000
chr22	25501914	25502441
chr22	26021409	26022028
chr22	26132246	26133219
chr22	26681481	26682006
chr22	28114174	28114713
chr22	29724552	29725309
chr22	32224690	32225088
chr22	32225377	32225878
chr22	33116798	33117331
chr22	34292754	34293328
chr22	35510357	35510851
chr22	35876058	35876670
chr22	36685885	36686391
chr22	38135063	38135454
chr22	38301081	38301539
chr22	38465270	38466512
chr22	38543749	38544235
chr22	38663123	38663494
chr22	39385546	39385868
chr22	41078915	41079629
chr22	41999854	42000416
chr22	43499967	43500664
chr22	43692407	43692871
chr22	44459878	44460246
chr22	44674155	44674810
chr22	45998636	45999006
chr22	46238881	46239283
chr22	46689470	46689865
chr22	46748946	46749348
chr22	48637514	48637920
chr22	50883532	50884044
chr3	290796	291419
chr3	3214715	3215412
chr3	3338593	3339141
chr3	4435787	4436145
chr3	4468352	4468940
chr3	4876030	4876489
chr3	7918313	7919008
chr3	9150984	9151789
chr3	10323669	10324039
chr3	10393854	10394315
chr3	10479888	10480578
chr3	10887684	10888488
chr3	11599491	11600080
chr3	11675548	11676046
chr3	12223230	12223786
chr3	12804719	12805143
chr3	12980562	12980915
chr3	13231040	13231841
chr3	13385045	13385511
chr3	13394004	13394663
chr3	13419651	13420044
chr3	13420736	13421060
chr3	14217102	14217529
chr3	15094138	15094763
chr3	15502642	15503099
chr3	16706714	16707342
chr3	16815986	16816678
chr3	17231968	17232798
chr3	17947433	17947897
chr3	18024441	18025328
chr3	18140451	18140903
chr3	18230884	18231527
chr3	18621118	18621768
chr3	23185507	23186015
chr3	23315784	23316067
chr3	23476787	23477342
chr3	23768598	23769059
chr3	23781040	23781409
chr3	25873138	25873510
chr3	26126138	26126624
chr3	26663984	26664994
chr3	26841419	26841772
chr3	27063646	27064293
chr3	28292526	28292963
chr3	28958167	28958883
chr3	29169338	29170080
chr3	29182265	29182841
chr3	29195289	29195742
chr3	29691346	29691969
chr3	30932130	30933050
chr3	31329968	31330660
chr3	31750482	31750998
chr3	31755788	31756472
chr3	32855877	32856218
chr3	35337933	35338484
chr3	35425155	35425629
chr3	37507944	37508751
chr3	39309077	39309915
chr3	42249101	42249653
chr3	42258397	42258852
chr3	42568076	42568401
chr3	45208581	45209421
chr3	45589361	45590090
chr3	48807331	48807835
chr3	51720453	51721562
chr3	52105045	52105747
chr3	52142291	52143070
chr3	52154953	52155783
chr3	52524855	52525528
chr3	52828012	52828511
chr3	52843543	52844485
chr3	56357923	56358442
chr3	58067715	58068196
chr3	58633317	58633851
chr3	58834491	58835176
chr3	59050613	59051318
chr3	59436771	59437486
chr3	59466074	59466694
chr3	65922855	65923387
chr3	66479175	66479523
chr3	66848572	66849070
chr3	69388916	69389314
chr3	69969177	69970096
chr3	70055211	70055854
chr3	72870219	72870651
chr3	72928062	72928484
chr3	72994488	72994961
chr3	75298067	75298555
chr3	76432749	76433366
chr3	84773985	84774427
chr3	98331219	98332299
chr3	99792483	99793175
chr3	99929259	99930038
chr3	101895580	101896311
chr3	106147406	106147822
chr3	106252760	106253626
chr3	106655021	106655770
chr3	106783960	106784568
chr3	106787784	106788236
chr3	106836885	106837371
chr3	107340404	107340719
chr3	108689315	108689963
chr3	111431052	111431652
chr3	112458272	112458970
chr3	113672551	113673478
chr3	114218848	114219343
chr3	114377839	114378603
chr3	119306994	119307344
chr3	122014161	122014568
chr3	123053801	123054287
chr3	123476086	123476536
chr3	123476930	123477568
chr3	123968704	123969746
chr3	124017654	124018487
chr3	124796750	124797100
chr3	126679978	126680412
chr3	127244211	127244659
chr3	127356303	127356833
chr3	128089064	128089737
chr3	128717417	128717767
chr3	129762200	129763001
chr3	130893580	130893985
chr3	131515225	131516004
chr3	133662445	133662936
chr3	134083019	134083443
chr3	137846462	137846898
chr3	141050436	141050978
chr3	141405451	141406098
chr3	141530937	141531433
chr3	141928528	141928837
chr3	143133609	143134061
chr3	143162453	143163199
chr3	148977661	148978015
chr3	149057697	149058275
chr3	150888820	150889786
chr3	154783175	154783774
chr3	155043212	155043593
chr3	157401534	157402206
chr3	158070278	158070749
chr3	158073739	158074269
chr3	158846450	158846869
chr3	159482884	159483489
chr3	160086379	160087073
chr3	160698598	160699493
chr3	162358529	162359475
chr3	162763652	162764280
chr3	167659052	167659864
chr3	167742162	167742836
chr3	169477055	169477463
chr3	169751230	169751644
chr3	171490298	171490625
chr3	171506151	171506841
chr3	172594780	172595335
chr3	177645961	177646635
chr3	183483050	183483476
chr3	183604500	183605244
chr3	184354516	184355052
chr3	184502618	184503272
chr3	185279195	185280045
chr3	185462717	185463617
chr3	185491651	185491934
chr3	185860304	185860765
chr3	185935444	185936035
chr3	186694866	186695554
chr3	188767169	188767976
chr3	189248581	189248998
chr3	190701463	190702314
chr3	190823127	190823621
chr3	193570084	193570474
chr3	194017894	194018268
chr3	194088950	194089602
chr3	194735712	194736145
chr3	195314679	195315086
chr3	196392822	196393373
chr3	197154957	197155554
chr3	197243308	197244424
chr3	197605280	197605702
chr4	1210618	1211394
chr4	4350215	4350749
chr4	4420413	4421145
chr4	5865176	5865675
chr4	6300191	6300538
chr4	8097652	8098952
chr4	8384567	8385048
chr4	8387337	8387831
chr4	8412296	8413076
chr4	9438513	9438817
chr4	10097687	10098456
chr4	10417862	10418612
chr4	10630968	10631392
chr4	10665950	10666413
chr4	10956237	10956949
chr4	11482112	11483053
chr4	14183538	14184135
chr4	14271340	14271998
chr4	15931785	15932636
chr4	18077433	18077996
chr4	18079368	18079809
chr4	18940038	18940790
chr4	19073676	19074241
chr4	19600252	19600708
chr4	19680318	19681060
chr4	19695671	19696821
chr4	19740563	19741357
chr4	19881774	19882248
chr4	22608985	22609523
chr4	23325767	23326357
chr4	23335217	23336382
chr4	25089874	25090559
chr4	25538208	25538993
chr4	25751616	25752041
chr4	25752497	25753038
chr4	25995037	25995734
chr4	26127789	26128235
chr4	26143369	26144009
chr4	26152404	26152949
chr4	26275190	26275631
chr4	26874874	26875765
chr4	27410402	27410938
chr4	30718699	30719609
chr4	36191482	36191837
chr4	36270681	36271369
chr4	36312294	36313123
chr4	36509976	36510645
chr4	38057195	38057968
chr4	38073484	38073885
chr4	38155934	38156889
chr4	38178556	38179584
chr4	40623388	40624541
chr4	40910511	40911786
chr4	46377825	46378323
chr4	47533405	47534354
chr4	53114941	53115391
chr4	53116283	53116849
chr4	53126720	53127508
chr4	53878886	53879295
chr4	54099017	54099763
chr4	54187311	54187926
chr4	54796144	54796544
chr4	55553975	55554957
chr4	55660172	55660719
chr4	55796379	55796884
chr4	55837587	55838045
chr4	56202252	56203274
chr4	56301321	56301798
chr4	56732523	56732865
chr4	57519558	57520157
chr4	58720875	58721395
chr4	65647489	65647830
chr4	68784209	68784521
chr4	68794267	68794666
chr4	68800224	68800844
chr4	72406479	72407321
chr4	76316755	76317447
chr4	77129491	77129935
chr4	78977421	78978749
chr4	81187367	81188319
chr4	82220407	82221108
chr4	82235435	82236500
chr4	82646030	82646674
chr4	83134617	83135037
chr4	84218730	84219319
chr4	85603105	85603515
chr4	85886763	85888448
chr4	86850946	86851589
chr4	86853860	86854245
chr4	86935654	86936517
chr4	86953875	86954630
chr4	87362334	87362710
chr4	88764986	88765794
chr4	88796267	88796992
chr4	88817210	88817862
chr4	89580530	89580854
chr4	89801879	89802811
chr4	98471540	98472300
chr4	98832528	98833095
chr4	99153324	99153788
chr4	101087613	101088224
chr4	101178655	101179166
chr4	101379826	101380459
chr4	101960498	101960915
chr4	102339216	102339549
chr4	103495450	103495871
chr4	103541815	103542126
chr4	108951492	108951862
chr4	108956830	108957798
chr4	108970588	108970941
chr4	108972530	108972910
chr4	109226389	109226907
chr4	109319387	109319925
chr4	109354765	109355369
chr4	109388131	109388725
chr4	109434278	109434652
[truncated: 1,109 more rows]

## Sheet: C2
chr1	2207456	2208041
chr1	3807468	3808027
chr1	8053624	8054479
chr1	8053666	8054129
chr1	8918052	8918597
chr1	9047772	9048378
chr1	9953242	9953702
chr1	11412875	11413568
chr1	11443982	11444633
chr1	12404666	12405174
chr1	12458275	12458863
chr1	12495713	12496071
chr1	12509506	12509864
chr1	12570417	12571350
chr1	15104631	15105076
chr1	17757848	17758843
chr1	19794830	19795495
chr1	20497693	20498465
chr1	20521397	20522000
chr1	22226431	22226859
chr1	22284783	22285311
chr1	23495887	23496541
chr1	23917892	23918750
chr1	24222854	24223515
chr1	27438428	27439178
chr1	27757461	27757791
chr1	30036231	30036920
chr1	33463512	33463986
chr1	36923211	36924245
chr1	40524989	40525887
chr1	41341328	41341820
chr1	41367582	41368590
chr1	42206526	42207003
chr1	43795756	43796261
chr1	52373867	52374645
chr1	53855988	53856573
chr1	56005605	56006315
chr1	56971983	56972616
chr1	59694807	59695369
chr1	59738028	59738640
chr1	59755889	59756271
chr1	60140098	60140654
chr1	61377390	61378306
chr1	61408693	61409214
chr1	61426641	61427275
chr1	65363685	65364520
chr1	65398923	65399809
chr1	66162352	66162776
chr1	66766710	66767195
chr1	66808486	66808741
chr1	66876880	66877522
chr1	68627025	68627477
chr1	72247183	72247540
chr1	72257844	72258424
chr1	72840280	72840726
chr1	77964556	77964781
chr1	84618226	84618693
chr1	85755190	85756107
chr1	86698888	86699655
chr1	90190199	90190815
chr1	90223059	90223585
chr1	92014470	92014948
chr1	92676287	92676665
chr1	94282277	94283194
chr1	94567758	94568039
chr1	95260962	95261580
chr1	101468094	101468690
chr1	101544578	101545512
chr1	103016222	103016693
chr1	105302566	105303078
chr1	107794516	107794822
chr1	108592806	108593132
chr1	108593394	108594270
chr1	108610533	108611010
chr1	109373080	109373616
chr1	109704792	109705304
chr1	112057774	112059454
chr1	117087257	117088076
chr1	154392640	154393217
chr1	155778693	155779203
chr1	158025588	158026108
chr1	158921682	158922612
chr1	159000025	159000704
chr1	159024976	159025571
chr1	159616492	159616923
chr1	160277009	160277607
chr1	161320411	161320854
chr1	167570487	167571569
chr1	168504783	168505207
chr1	172875798	172876831
chr1	172902897	172903660
chr1	173300263	173300742
chr1	174933614	174934045
chr1	175166620	175167038
chr1	178918443	178918794
chr1	182972352	182972744
chr1	183029474	183029993
chr1	183549148	183549931
chr1	183842571	183843357
chr1	184121448	184122461
chr1	184823573	184824195
chr1	187955034	187955725
chr1	197450253	197450677
chr1	198745700	198746232
chr1	199828540	199829170
chr1	200337014	200337649
chr1	201509082	201509656
chr1	201566521	201567298
chr1	201683792	201684128
chr1	203607991	203608664
chr1	204952198	204952856
chr1	205669976	205670640
chr1	208128947	208129416
chr1	210419760	210420200
chr1	211641910	211642521
chr1	211779756	211780586
chr1	212398737	212399723
chr1	215716373	215716993
chr1	218636601	218637245
chr1	220310492	220311227
chr1	221087908	221088554
chr1	221094890	221096034
chr1	222013818	222015072
chr1	226039523	226039947
chr1	226043441	226044080
chr1	228133860	228134800
chr1	228275549	228276016
chr1	229265505	229266345
chr1	229826954	229827432
chr1	232726254	232726892
chr1	232746583	232747012
chr1	232756043	232756598
chr1	234674708	234675133
chr1	234894542	234895069
chr1	235183810	235184234
chr1	236681587	236682013
chr1	239702595	239703642
chr1	239733361	239733861
chr1	239748513	239748958
chr1	245018661	245019205
chr1	245844298	245844695
chr1	247125158	247126135
chr1	247485794	247486896
chr1	249104804	249105480
chr10	310324	311302
chr10	369886	370285
chr10	379449	379915
chr10	850028	851041
chr10	990299	990883
chr10	1401378	1402212
chr10	1568586	1569129
chr10	3399973	3400337
chr10	3466473	3467086
chr10	3529465	3529806
chr10	3710637	3711466
chr10	4191453	4192032
chr10	5335605	5336375
chr10	5359478	5360216
chr10	5503244	5504120
chr10	6078673	6079420
chr10	6312190	6312683
chr10	7379323	7380082
chr10	7450898	7451461
chr10	7517487	7517863
chr10	11191429	11192121
chr10	11444941	11445593
chr10	11861716	11862273
chr10	12154470	12155446
chr10	12636410	12637030
chr10	14629755	14630776
chr10	17786343	17787063
chr10	17893575	17894007
chr10	18033298	18034045
chr10	18139436	18139801
chr10	18140562	18140930
chr10	18744694	18745176
chr10	22294694	22295019
chr10	22886084	22886435
chr10	23829245	23829720
chr10	23845704	23846376
chr10	24086297	24086742
chr10	26485981	26486447
chr10	29924650	29925549
chr10	29947782	29948774
chr10	29970570	29971303
chr10	30326805	30327237
chr10	30519970	30520474
chr10	30573849	30574588
chr10	30839832	30840371
chr10	31101329	31101837
chr10	31986376	31987152
chr10	33294157	33294915
chr10	33537325	33538419
chr10	33623687	33624577
chr10	33939081	33939413
chr10	33950606	33951427
chr10	34659060	34659516
chr10	34925512	34925963
chr10	35283403	35284030
chr10	35775318	35775968
chr10	36159690	36160259
chr10	45899392	45900118
chr10	45914019	45915245
chr10	48481273	48481716
chr10	48572847	48573923
chr10	49831543	49832293
chr10	49842107	49843223
chr10	50398032	50398961
chr10	52750546	52751805
chr10	52833558	52834805
chr10	54073536	54074925
chr10	54789734	54790635
chr10	65001425	65002023
chr10	65394236	65394579
chr10	73536059	73536632
chr10	79805023	79805451
chr10	79935412	79935795
chr10	80009723	80010523
chr10	80516381	80517552
chr10	81053606	81054371
chr10	81082704	81083405
chr10	81091090	81091951
chr10	81179566	81180025
chr10	81918274	81918786
chr10	82289329	82289704
chr10	88507507	88507961
chr10	90041680	90042038
chr10	91846987	91847473
chr10	97009160	97009813
chr10	98743970	98744952
chr10	100108999	100109809
chr10	101163407	101163824
chr10	101742969	101743629
chr10	102642510	102642949
chr10	104395099	104395607
chr10	105314585	105315226
chr10	108602895	108603405
chr10	108695694	108696274
chr10	111841663	111842072
chr10	114853294	114854347
chr10	114913398	114913895
chr10	115085890	115086468
chr10	116054057	116054902
chr10	116561026	116561650
chr10	121129576	121130233
chr10	125947645	125948085
chr10	126284109	126284654
chr10	129743454	129744501
chr10	129816356	129817231
chr10	129978948	129979896
chr10	130959326	130959797
chr10	131378781	131379653
chr10	131474189	131474775
chr10	134110233	134110732
chr10	134441483	134442073
chr11	354363	355009
chr11	387250	387775
chr11	414641	415297
chr11	1999922	2000610
chr11	2211864	2212766
chr11	7912007	7912831
chr11	9738215	9738773
chr11	10435714	10436578
chr11	13010688	13011386
chr11	13030168	13032284
chr11	14292574	14293165
chr11	16781259	16781908
chr11	25579467	25580145
chr11	33209540	33210327
chr11	33409249	33410011
chr11	34088991	34089354
chr11	35051434	35052016
chr11	35057445	35058039
chr11	36398482	36399472
chr11	36430686	36431325
chr11	36679107	36679556
chr11	44278829	44279561
chr11	44644902	44645342
chr11	44673062	44673594
chr11	45067297	45067894
chr11	47382505	47383056
chr11	47536254	47536759
chr11	47536819	47537215
chr11	47545119	47545776
chr11	47554897	47555743
chr11	47844948	47845325
chr11	47911360	47912043
chr11	47949976	47950495
chr11	57121868	57122959
chr11	58458947	58459930
chr11	60399374	60399870
chr11	60779552	60780215
chr11	64624039	64624506
chr11	65058187	65058598
chr11	65075806	65076058
chr11	68070022	68070972
chr11	68181758	68182559
chr11	69818297	69819034
chr11	73104475	73104930
chr11	74885478	74886350
chr11	76299427	76299892
chr11	76341142	76341658
chr11	77372755	77373154
chr11	78001211	78001749
chr11	78135690	78136278
chr11	83268710	83269042
chr11	86127454	86127978
chr11	87062779	87063221
chr11	95889011	95889781
chr11	95953315	95953791
chr11	95963579	95964326
chr11	103615183	103615803
chr11	104951116	104951982
chr11	108603979	108604700
chr11	111154750	111155302
chr11	113951019	113951371
chr11	118384818	118385308
chr11	121394615	121395330
chr11	122552331	122552875
chr11	122558951	122559365
chr11	123325007	123325385
chr11	123530555	123531316
chr11	128212401	128213296
chr11	129193951	129194423
chr12	82180	82641
chr12	635254	635638
chr12	1642852	1643412
chr12	1936481	1936812
chr12	3327321	3327670
chr12	3345941	3346391
chr12	3881517	3881925
chr12	4037764	4038666
chr12	4229445	4229964
chr12	4243048	4243457
chr12	6276496	6277598
chr12	6314404	6314791
chr12	6325121	6325737
chr12	8189706	8190020
chr12	8275926	8276797
chr12	8796862	8797852
chr12	9270530	9271358
chr12	10693274	10693984
chr12	12008131	12009273
chr12	12037543	12038043
chr12	13043462	13044687
chr12	14796147	14796548
chr12	18144992	18145339
chr12	22702486	22702991
chr12	22852704	22853508
chr12	22882768	22883328
chr12	25062339	25063029
chr12	25869782	25870218
chr12	25883726	25884210
chr12	28210928	28211713
chr12	29311153	29311766
chr12	29435126	29435896
chr12	31926857	31927229
chr12	32029515	32030141
chr12	42415332	42415818
chr12	45650913	45651564
chr12	46867360	46867994
chr12	51685562	51686216
chr12	51789115	51789473
chr12	52521832	52522194
chr12	54520796	54521102
chr12	58231816	58232324
chr12	58731223	58731881
chr12	66319266	66320095
chr12	66538646	66539407
chr12	66662290	66662870
chr12	68844780	68845758
chr12	69180833	69181614
chr12	69308825	69309350
chr12	69371957	69372885
chr12	69464561	69464995
chr12	76912988	76913837
chr12	80354039	80354521
chr12	89777839	89778418
chr12	89863156	89863622
chr12	91945613	91946169
chr12	92528600	92528983
chr12	92932857	92933621
chr12	93997438	93997988
chr12	94142660	94143123
chr12	94166666	94167400
chr12	94177602	94178022
chr12	94190504	94191069
chr12	94376547	94377196
chr12	94960153	94960524
chr12	95597960	95598617
chr12	96502022	96502647
chr12	96536953	96537613
chr12	96613561	96613942
chr12	99000471	99001655
chr12	103848865	103849913
chr12	104912862	104913430
chr12	105109189	105109770
chr12	107724731	107725307
chr12	108055568	108055990
chr12	109231964	109232779
chr12	110526705	110527161
chr12	110572826	110573233
chr12	111837122	111837772
chr12	116752211	116752614
chr12	117562703	117563524
chr12	121211907	121212472
chr12	121888347	121888952
chr12	123210433	123211037
chr12	124744250	124744710
chr12	125030111	125030411
chr12	125034963	125035659
chr12	125101129	125101812
chr12	125120724	125121153
chr12	125197685	125198691
chr12	126990908	126991795
chr12	127093156	127093864
chr12	129267526	129268191
chr12	129328596	129329084
chr12	129341746	129342220
chr12	130561353	130561976
chr12	130570748	130571324
chr12	131545550	131546265
chr12	132647008	132647608
chr12	132818148	132819442
chr12	133234984	133235485
chr13	21372115	21372749
chr13	21613138	21613643
chr13	21648853	21650154
chr13	21792565	21793491
chr13	21918687	21919442
chr13	24381101	24381366
chr13	24827820	24829009
chr13	28822332	28822819
chr13	29042153	29042836
chr13	29079378	29080076
chr13	30332677	30333502
chr13	30509067	30510468
chr13	30530825	30531399
chr13	30568187	30568819
chr13	30721580	30721998
chr13	30963455	30964108
chr13	31027797	31028294
chr13	31264278	31265211
chr13	31419638	31420411
chr13	31447220	31447543
chr13	37054821	37055568
chr13	37086986	37087893
chr13	42066545	42067548
chr13	45931283	45931801
chr13	48072151	48073066
chr13	48073965	48074292
chr13	49074718	49075385
chr13	50024530	50024911
chr13	50104413	50105079
chr13	50216079	50216460
chr13	52748021	52748522
chr13	59972181	59972702
chr13	60026310	60026911
chr13	60105667	60106161
chr13	60240644	60241016
chr13	77319229	77320225
chr13	77468560	77469195
chr13	77961066	77961811
chr13	78726589	78727082
chr13	78956843	78957782
chr13	79170064	79171069
chr13	80610832	80611536
chr13	89356847	89357211
chr13	89359672	89360446
chr13	89589485	89589949
chr13	90347780	90348234
chr13	94888939	94889506
chr13	99626251	99626970
chr13	99964682	99965249
chr13	108916260	108916623
chr13	110306643	110307264
chr13	110357129	110358050
chr13	111698985	111699530
chr13	113366067	113366703
chr13	113379707	113380693
chr13	114064032	114064641
chr13	114207278	114208230
chr13	114808892	114809392
chr14	21732278	21732606
chr14	22391818	22393114
chr14	23091943	23092405
chr14	23624156	23624788
chr14	24905604	24906270
chr14	33407403	33409258
chr14	36325078	36325964
chr14	45458726	45459246
chr14	47696334	47696771
chr14	49625808	49626157
chr14	50467142	50467550
chr14	50872778	50873284
chr14	51251907	51252604
chr14	51647238	51647650
chr14	52696260	52696789
chr14	52734173	52734723
chr14	52821762	52822155
chr14	53593460	53593828
chr14	53594980	53595326
chr14	54560560	54561230
chr14	54733845	54734414
chr14	55178552	55179561
chr14	55204760	55205188
chr14	55574554	55575317
chr14	56800124	56800734
chr14	56811498	56811972
chr14	57744895	57745384
chr14	61854857	61855691
chr14	61905633	61906418
chr14	65456927	65457578
chr14	65823161	65823551
chr14	66081114	66081661
chr14	66189830	66190489
chr14	68318354	68319080
chr14	72630845	72631692
chr14	75800195	75801609
chr14	77330073	77330812
chr14	77706855	77707215
chr14	78008264	78008587
chr14	81340657	81341196
chr14	89852336	89852799
chr14	90135396	90135990
chr14	90720168	90720537
chr14	90909502	90911109
chr14	90918403	90919372
chr14	91810467	91810867
chr14	91817064	91817619
chr14	92338775	92339261
chr14	93219575	93220073
chr14	93861553	93861999
chr14	95606690	95607117
chr14	95610214	95610710
chr14	95757167	95757757
chr14	95837102	95837789
chr14	95946417	95946889
chr14	96195719	96196182
chr14	96551737	96552084
chr14	97377900	97378574
chr14	100218737	100219239
chr14	101539498	101539988
chr14	101915421	101915927
chr14	102320586	102321020
chr14	103031730	103032257
chr15	20369643	20370134
chr15	21914957	21916300
chr15	27834090	27834793
chr15	30942185	30942788
chr15	33572749	33573333
chr15	34014177	34014654
chr15	34072504	34073172
chr15	34611662	34612238
chr15	34901842	34902413
chr15	41782516	41782936
chr15	42209844	42210250
chr15	42327414	42328069
chr15	42678509	42678884
chr15	43531876	43532299
chr15	43541836	43542337
chr15	51624403	51624934
chr15	57072400	57073039
chr15	58702429	58702909
chr15	58751790	58752347
chr15	66124926	66125693
chr15	66721471	66721918
chr15	66906111	66906840
chr15	67396122	67396518
chr15	68644717	68645408
chr15	69958974	69959907
chr15	73044102	73044493
chr15	76628779	76629171
chr15	77280699	77281596
chr15	77312298	77312625
chr15	79231288	79231928
chr15	80935736	80936342
chr15	86071174	86071537
chr15	90357936	90358788
chr15	90674471	90674987
chr15	91203632	91204227
chr15	91373047	91373745
chr15	91808716	91809009
chr15	99499566	99500083
chr15	101442707	101443198
chr15	101699392	101700078
chr15	101739590	101740374
chr15	101860576	101861254
chr15	101986169	101987281
chr16	1440115	1440682
chr16	3104863	3105431
chr16	4109906	4110425
chr16	4192284	4192772
chr16	11051665	11052174
chr16	13519689	13520123
chr16	15125047	15125478
chr16	16091953	16092838
chr16	19142098	19142787
chr16	23935357	23935940
chr16	26345503	26346017
chr16	27343409	27343872
chr16	27441932	27442856
chr16	27466974	27467473
chr16	29168350	29168825
chr16	29483277	29483786
chr16	30222599	30223153
chr16	31162260	31162541
chr16	32064154	32064793
chr16	47599281	47599919
chr16	51611412	51612059
chr16	53899241	53899782
chr16	57175586	57176377
chr16	57648464	57648919
chr16	57681971	57682439
chr16	59100866	59101897
chr16	65609944	65610465
chr16	65871352	65871778
chr16	68366174	68366932
chr16	68702098	68702798
chr16	69391611	69392131
chr16	69503609	69504428
chr16	71915064	71915590
chr16	79197558	79198020
chr16	79542995	79543469
chr16	79604961	79605447
chr16	79897575	79898145
chr16	81546692	81547158
chr16	81658749	81659656
chr16	82774704	82775289
chr16	82783497	82784134
chr16	82815391	82815846
chr16	84706822	84707459
chr16	84720995	84721918
chr16	85036230	85036663
chr16	85866206	85867528
chr16	85961771	85962549
chr16	87849956	87850552
chr16	87996917	87997460
chr16	88110934	88111414
chr16	88665641	88666172
chr16	88825591	88826114
chr16	89382176	89383064
chr16	89488887	89489840
chr17	403206	403898
chr17	1685925	1686404
chr17	2004673	2005183
chr17	2593580	2593944
chr17	2693778	2694219
chr17	7034024	7034699
chr17	7485302	7485731
chr17	8067458	8068040
chr17	9102854	9103362
chr17	9108084	9108767
chr17	9966853	9967687
chr17	10108832	10109314
chr17	17079103	17079944
chr17	17317084	17317919
chr17	17394654	17395327
chr17	17464962	17465729
chr17	18005882	18006480
chr17	26109835	26110420
chr17	26173160	26173812
chr17	26939575	26939910
chr17	27252847	27253730
chr17	27309149	27309927
chr17	28001277	28001861
chr17	28053883	28054302
chr17	30105483	30105905
chr17	30438428	30438768
chr17	33390334	33391211
chr17	34523849	34524520
chr17	34526548	34526840
chr17	34628098	34628456
chr17	37040147	37040781
chr17	38059702	38060119
chr17	38467823	38468259
chr17	40340658	40341243
chr17	40670408	40670863
chr17	41080648	41081557
chr17	42589174	42589536
chr17	43154915	43155470
chr17	43201288	43201938
chr17	45789645	45789978
chr17	45798269	45798896
chr17	46079892	46080267
chr17	47486379	47486922
chr17	53860812	53861686
chr17	55910180	55910979
chr17	56267002	56267614
chr17	57364862	57365670
chr17	57515029	57515587
chr17	62159244	62159863
chr17	63154112	63154552
chr17	63159964	63160905
chr17	64242405	64242940
chr17	65253938	65254409
chr17	65427544	65428073
chr17	65436762	65437676
chr17	71007160	71007663
chr17	72474836	72475274
chr17	73246109	73246585
chr17	73682286	73682910
chr17	74369372	74369861
chr17	74520991	74521436
chr17	74768680	74769532
chr17	74787241	74787890
chr17	75080690	75081043
chr17	75081962	75082429
chr17	75456119	75456560
chr17	76446951	76447587
chr17	76628014	76628521
chr17	76711545	76711864
chr17	76822987	76823772
chr17	77916498	77917253
chr17	78263334	78263842
chr17	78903289	78903735
chr17	78920120	78920451
chr17	79453196	79453680
chr17	79843932	79844463
chr17	80724951	80725281
chr17	80858856	80859178
chr18	331206	331901
chr18	463828	464667
chr18	1755929	1756515
chr18	3115420	3115987
chr18	3405625	3406066
chr18	9116723	9117698
chr18	10230085	10230504
chr18	10247136	10247806
chr18	13051885	13052379
chr18	20772162	20772675
chr18	21198842	21199851
chr18	21292298	21292878
chr18	21320022	21320732
chr18	22239994	22240715
chr18	22744071	22745629
chr18	24235856	24237373
chr18	24364556	24365184
chr18	29232104	29232875
chr18	29605700	29606745
chr18	29664954	29665907
chr18	32573272	32573649
chr18	33042926	33043488
chr18	33105651	33106093
chr18	33106586	33107036
chr18	34492870	34493278
chr18	36060120	36060551
chr18	36156314	36156734
chr18	39579640	39580169
chr18	42080795	42081469
chr18	42128263	42129121
chr18	42176931	42177630
chr18	42313355	42314014
chr18	42378333	42378931
chr18	44334234	44334538
chr18	45497077	45497928
chr18	46340135	46340900
chr18	46360884	46361539
chr18	46506181	46506811
chr18	46510174	46510383
chr18	47002794	47003484
chr18	50633469	50634256
chr18	52454195	52455045
chr18	53005925	53006794
chr18	53177855	53178694
chr18	53505458	53506297
chr18	53655701	53656386
chr18	53687048	53687560
chr18	53743748	53744399
chr18	55212333	55212976
chr18	55880697	55881509
chr18	56208469	56209942
chr18	57548943	57549923
chr18	60104375	60105165
chr18	60592312	60593072
chr18	60805137	60806452
chr18	66023685	66024905
chr18	67626535	67626857
chr18	67952290	67952853
chr18	71433726	71434885
chr18	71435169	71435726
chr18	71451913	71452626
chr18	72018604	72018937
chr18	72702456	72703024
chr18	72892263	72892765
chr18	72928249	72928805
chr18	73189860	73190250
chr18	73846474	73847082
chr18	73878586	73878966
chr18	74086730	74087267
chr18	74811402	74811961
chr18	76960614	76960871
chr18	77693669	77694128
chr18	77694269	77694812
chr19	1089979	1090327
chr19	2394120	2395101
chr19	2469355	2469876
chr19	2696472	2696997
chr19	2775206	2776252
chr19	3095768	3096226
chr19	3140732	3141100
chr19	3554296	3554869
chr19	4895317	4896154
chr19	4916327	4917058
chr19	4959194	4959917
chr19	6013938	6014426
chr19	7188725	7189464
chr19	11090624	11091048
chr19	14260286	14260753
chr19	14394599	14394950
chr19	16394262	16394957
chr19	16427333	16427722
chr19	17190672	17191225
chr19	17493679	17493953
chr19	17832382	17833059
chr19	35536468	35537316
chr19	35810500	35811673
chr19	35843451	35843992
chr19	42595987	42596907
chr19	45590782	45591281
chr19	45610827	45611253
chr19	49453290	49453784
chr19	49482063	49482557
chr19	54288586	54289271
chr19	54899418	54900756
chr19	55008950	55009655
chr19	55029990	55030437
chr19	55046666	55046899
chr19	55062059	55063539
chr19	55932645	55933055
chr2	445070	445762
chr2	942045	942757
chr2	1568086	1568751
chr2	1614529	1615626
chr2	1724977	1725909
chr2	1785037	1785784
chr2	1982832	1983321
chr2	1993908	1994865
chr2	2060820	2061616
chr2	2274486	2275073
chr2	7913347	7914067
chr2	8163172	8163806
chr2	9833004	9833677
chr2	9879378	9880089
chr2	9922239	9922662
chr2	13001412	13002202
chr2	15282129	15282945
chr2	15780329	15780816
chr2	20091457	20092124
chr2	20768661	20769250
chr2	21478704	21479316
chr2	23603532	23603939
chr2	25253594	25254001
chr2	26224928	26225299
chr2	27977039	27977336
chr2	28469993	28470723
chr2	28940252	28940679
chr2	30584878	30585543
chr2	31520454	31521088
chr2	32816854	32817590
chr2	34084236	34084635
chr2	34098096	34098592
chr2	36780742	36781373
chr2	40467246	40467670
chr2	43186481	43186874
chr2	43352364	43353000
chr2	45052459	45053297
chr2	45902422	45903107
chr2	47197562	47198123
chr2	47348276	47348719
chr2	47684313	47684860
chr2	47979459	47980342
chr2	48013163	48013499
chr2	54656918	54657829
chr2	57926099	57926594
chr2	61088793	61089338
chr2	62367919	62368788
chr2	65297557	65298001
chr2	65308269	65308971
chr2	69059198	69059971
chr2	69390177	69390694
chr2	69512985	69513657
chr2	75658916	75659338
chr2	86114716	86115194
chr2	87308879	87309222
chr2	97579065	97579906
chr2	98364844	98365664
chr2	99365241	99366042
chr2	99374137	99374976
chr2	99383238	99383591
chr2	101957955	101959004
chr2	102339248	102339800
chr2	102458797	102459310
chr2	105586000	105586456
chr2	106416733	106417252
chr2	109278597	109279038
chr2	109856137	109856658
chr2	109872092	109872965
chr2	111452644	111453537
chr2	113553263	113553724
chr2	113596837	113597638
chr2	121044755	121045295
chr2	121301350	121301890
chr2	121363078	121363812
chr2	122367771	122369907
chr2	123239312	123239908
chr2	135724710	135725285
chr2	135740024	135740520
chr2	142256604	142257096
chr2	142292053	142292925
chr2	142977143	142977580
chr2	143787505	143788257
chr2	144019347	144020406
chr2	145353780	145354233
chr2	146497897	146498270
chr2	148257386	148258175
chr2	149315469	149315928
chr2	149350334	149350781
chr2	152049279	152049580
chr2	153277919	153278689
chr2	157302282	157302778
chr2	158309632	158310664
chr2	159070977	159071369
chr2	159854950	159856390
chr2	159980715	159981499
chr2	160353620	160354355
chr2	161278180	161278567
chr2	164411797	164412292
chr2	166005780	166006424
chr2	169067413	169068338
chr2	169489258	169489662
chr2	169652745	169653472
chr2	172203468	172204426
chr2	172387822	172388203
chr2	173172353	173172842
chr2	173260163	173260943
chr2	173302185	173303116
chr2	174449385	174449870
chr2	176098745	176099730
chr2	182029354	182030502
chr2	182239874	182240276
chr2	182241163	182241539
chr2	182258118	182259230
chr2	191416496	191417052
chr2	196398717	196399425
chr2	197097396	197099075
chr2	197140437	197140900
chr2	197951108	197951484
chr2	198113322	198113685
chr2	202056154	202056659
chr2	206613129	206613747
chr2	207938502	207939414
chr2	216848084	216848897
chr2	218025926	218026565
chr2	218663561	218664203
chr2	218798970	218799896
chr2	221889897	221890645
chr2	222394855	222395262
chr2	226894834	226896744
chr2	231531950	231532285
chr2	234111050	234111612
chr2	234318037	234318615
chr2	237471169	237471808
chr2	237662089	237662633
chr2	237779963	237780812
chr2	239172115	239172746
chr2	239431812	239432386
chr2	240924080	240924595
chr2	241169677	241170185
chr2	241523912	241524401
chr2	242556766	242557671
chr20	414065	414712
chr20	418874	419905
chr20	1848122	1848528
chr20	1869710	1870161
chr20	1945779	1946673
chr20	2881587	2882247
chr20	3819944	3820357
chr20	3969816	3970516
chr20	4234668	4235225
chr20	4247840	4248543
chr20	8137036	8137549
chr20	8438599	8438987
chr20	10091652	10092478
chr20	11992670	11993418
chr20	12033738	12034447
chr20	12147122	12147436
chr20	12181805	12182626
chr20	12191945	12192395
chr20	15899532	15900279
chr20	16030537	16031684
chr20	17881341	17881826
chr20	18108945	18109618
chr20	19917861	19918214
chr20	20284037	20284876
chr20	22327099	22327716
chr20	23067769	23068147
chr20	23083819	23084680
chr20	23312141	23312987
chr20	24013150	24013820
chr20	24270259	24271102
chr20	24664922	24665574
chr20	24719661	24720287
chr20	30111306	30111976
chr20	31085308	31085757
chr20	35822972	35823463
chr20	36618721	36619515
chr20	39958053	39958728
chr20	42570286	42570879
chr20	46377415	46378025
chr20	46907525	46908185
chr20	48619720	48620127
chr20	48622168	48622678
chr20	48901997	48902696
chr20	48983033	48983522
chr20	49002566	49003364
chr20	49533805	49534284
chr20	50267145	50267771
chr20	52226011	52226694
chr20	56038751	56039245
chr20	57724674	57725417
chr20	60096055	60096432
chr21	15854243	15854922
chr21	15939274	15939646
chr21	16236689	16237312
chr21	16364131	16364751
chr21	16424214	16424768
chr21	16506847	16507423
chr21	16725838	16726224
chr21	16787838	16788451
chr21	16893172	16893541
chr21	16906493	16907436
chr21	16915846	16916170
chr21	19841015	19841531
chr21	23793404	23794387
chr21	23810782	23811634
chr21	23888476	23889231
chr21	23947331	23948014
chr21	24082827	24083529
chr21	24333217	24334060
chr21	24356418	24356982
chr21	25309248	25309748
chr21	27332756	27333080
chr21	27333303	27334001
chr21	30437144	30437816
chr21	30452796	30453280
chr21	30517229	30518554
chr21	30659758	30660142
chr21	32114221	32114617
chr21	32479967	32480592
chr21	32548329	32548954
chr21	32714677	32715053
chr21	33117762	33118096
chr21	34439643	34440166
chr21	34461331	34462311
chr21	34481757	34482511
chr21	35303275	35304191
chr21	35319887	35321376
chr21	35347849	35349365
chr21	35898800	35899510
chr21	35975314	35975712
chr21	36179662	36181238
chr21	36280352	36281298
chr21	36847993	36848507
chr21	36863935	36865108
chr21	36878911	36879423
chr21	37507205	37508970
chr21	38352954	38353387
chr21	38417178	38418018
chr21	38451439	38452000
chr21	38730262	38731124
chr21	39201309	39202172
chr21	39288605	39288985
chr21	39695610	39696069
chr21	39758873	39759343
chr21	39807068	39807475
chr21	39859981	39860504
chr21	39878496	39879158
chr21	40011546	40012096
chr21	40127510	40128337
chr21	40144991	40145990
chr21	40152577	40153323
chr21	40159362	40160036
chr21	40241072	40241819
chr21	40356764	40357322
chr21	42733597	42734810
chr21	42936818	42937305
chr21	42942566	42943101
chr21	43221294	43222719
chr21	43517885	43518489
chr21	43582902	43583560
chr21	43689427	43690088
chr21	43845026	43846135
chr21	43947758	43948207
chr21	44090775	44091490
chr21	44165940	44167647
chr21	44345709	44346078
chr21	44506596	44507034
chr21	44613678	44614569
chr21	44758651	44759292
chr21	44788972	44789433
chr21	44834520	44834938
chr21	44864394	44864850
chr21	45336603	45337301
chr21	45341511	45342504
chr21	45559710	45560687
chr21	45772975	45774391
chr21	45779983	45780499
chr21	45795075	45795593
chr21	46578903	46579382
chr21	48041981	48042836
chr22	17579189	17579932
chr22	17762248	17762730
chr22	17956384	17956942
chr22	19161643	19162083
chr22	19962530	19963276
chr22	20025445	20025991
chr22	22296739	22297357
chr22	23527700	23528376
chr22	24456669	24457641
chr22	24536341	24536880
chr22	25381290	25382193
chr22	26683764	26684250
chr22	29206658	29207365
chr22	30710888	30711274
chr22	30831561	30832330
chr22	31613263	31613900
chr22	32033919	32034987
chr22	33925400	33926090
chr22	33940661	33941173
chr22	34119878	34120283
chr22	34292096	34292587
chr22	36552648	36553537
chr22	36863994	36864403
chr22	37235780	37236543
chr22	37937770	37938253
chr22	38309172	38309712
chr22	39808350	39809130
chr22	43532305	43532872
chr22	43659756	43660513
chr22	46299082	46299784
chr22	46769781	46770758
chr22	46902437	46903146
chr22	47019227	47019841
chr22	47367047	47367563
chr22	50062857	50063985
chr22	50228108	50228641
chr22	51110679	51111354
chr3	3348998	3349752
chr3	4897302	4897761
chr3	8906213	8906918
chr3	10238260	10238684
chr3	10270003	10270751
chr3	10399284	10400053
chr3	10412081	10412595
chr3	12161603	12162553
chr3	12228771	12229772
chr3	13237384	13238207
chr3	13338012	13338522
chr3	13339357	13339894
chr3	15677517	15678303
chr3	16461136	16461687
chr3	16504114	16504658
chr3	16508836	16509781
chr3	16842631	16843611
chr3	23658422	23658841
chr3	25945014	25945566
chr3	29322090	29322678
chr3	31273699	31274635
chr3	31443567	31444019
chr3	32044114	32044341
chr3	32317410	32318214
chr3	32355335	32355794
chr3	32362479	32363176
chr3	34181835	34182526
chr3	35357683	35358253
chr3	36718680	36719331
chr3	37947503	37948313
chr3	39233730	39234567
chr3	42553195	42553579
chr3	42597480	42598215
chr3	42881601	42881924
chr3	45832101	45832477
chr3	46139253	46139826
chr3	46736818	46737419
chr3	52532085	52533264
chr3	52829557	52830106
chr3	57004477	57004926
chr3	57193266	57193738
chr3	59360436	59361001
chr3	59996314	59997266
chr3	60541392	60542005
chr3	62651514	62652012
chr3	62740799	62741477
chr3	63945792	63946416
chr3	66535820	66536446
chr3	66540686	66541061
chr3	68056770	68057452
chr3	69417315	69417965
chr3	69507871	69508368
chr3	72531779	72532466
chr3	72686135	72687148
chr3	72688822	72689208
chr3	95424504	95425320
chr3	99903842	99904423
chr3	105678525	105678978
chr3	106347215	106347665
chr3	106664223	106665002
chr3	107349609	107350060
chr3	107712001	107712569
chr3	112114201	112114746
chr3	112116375	112116709
chr3	114405417	114405868
chr3	120334549	120335202
chr3	121716811	121717371
chr3	122608906	122609581
chr3	122693727	122695156
chr3	126212573	126212945
chr3	126248753	126249646
chr3	126259214	126259728
chr3	136536977	136537588
chr3	141263577	141263942
chr3	143224975	143225487
chr3	143551164	143551615
chr3	149517083	149517519
chr3	155272645	155273533
chr3	155299322	155300042
chr3	156493535	156494464
chr3	156888523	156889082
chr3	158377426	158378193
chr3	158440609	158441269
chr3	158832359	158832934
chr3	158925291	158925546
chr3	159480719	159482312
chr3	159568210	159568742
chr3	159590112	159590570
chr3	162243338	162244199
chr3	168876037	168877090
chr3	169702135	169702498
chr3	175213086	175213700
chr3	177144856	177145678
chr3	177397209	177397912
chr3	177441698	177442229
chr3	177661898	177662543
chr3	182928632	182929041
chr3	182930143	182930790
chr3	182966839	182967230
chr3	183208443	183209057
chr3	183230966	183231504
chr3	183740079	183740534
chr3	184355378	184355862
chr3	185797846	185798445
chr3	187704133	187704799
chr3	188849930	188850573
chr3	190284099	190284822
chr3	193587388	193588058
chr3	194382078	194382500
chr4	908780	909702
chr4	2480010	2480340
chr4	2869408	2869989
chr4	3303606	3305312
chr4	3371506	3372109
chr4	4764551	4765427
chr4	4854334	4854987
chr4	5015910	5016322
chr4	5046059	5047586
chr4	5342814	5343654
chr4	5845372	5845944
chr4	5871848	5873019
chr4	5978592	5979039
chr4	6893474	6894524
chr4	6939629	6940806
chr4	7054655	7055172
chr4	8080747	8081182
chr4	8402744	8403188
chr4	8405563	8406116
chr4	10107972	10108646
chr4	10672852	10673497
chr4	11340575	11341420
chr4	14346886	14347483
chr4	14768620	14769196
chr4	15692879	15693516
chr4	16033188	16034423
chr4	20111044	20111589
chr4	22674616	22674977
chr4	22789419	22790269
chr4	23093351	23093667
chr4	23293494	23294346
chr4	26089976	26090674
chr4	26613508	26613937
chr4	36287666	36288389
chr4	37686775	37687272
chr4	37717319	37718116
chr4	37737189	37737810
chr4	38792694	38793117
chr4	39045059	39045803
chr4	40556040	40556952
chr4	40631691	40633113
chr4	40765124	40765778
chr4	48129741	48130452
chr4	48182305	48182820
chr4	48279173	48279626
chr4	48901173	48901478
chr4	54860462	54861180
chr4	62065765	62066746
chr4	78066834	78067466
chr4	80938374	80939026
chr4	83602929	83603281
chr4	84241552	84242188
chr4	86508992	86509460
chr4	87839627	87840193
chr4	87898779	87899190
chr4	88024576	88025398
chr4	88770721	88771145
chr4	89022265	89022670
chr4	89874470	89874913
chr4	90300642	90300966
chr4	90391030	90391593
chr4	99487656	99488254
chr4	99610093	99610491
chr4	102024495	102025704
chr4	102200492	102201039
chr4	108631012	108631603
chr4	110891092	110891630
chr4	111790886	111791709
chr4	113030674	113031472
chr4	113298204	113298824
chr4	116195563	116196026
chr4	120060788	120061321
chr4	124261376	124261891
chr4	125563172	125563574
chr4	126076394	126076764
chr4	131906478	131906934
chr4	140340026	140341128
chr4	140661378	140662232
chr4	141252453	141252869
chr4	141721751	141722653
chr4	143566572	143567149
chr4	144332787	144333419
chr4	144359842	144360408
chr4	145933975	145934357
chr4	146764738	146765182
chr4	149884004	149884524
chr4	150041587	150042506
chr4	150605872	150606526
chr4	152786472	152787124
chr4	152912036	152913110
chr4	153104624	153105129
chr4	153380052	153380339
chr4	154143191	154144748
chr4	154286081	154286556
chr4	154299947	154300501
chr4	154441955	154442378
chr4	154572577	154573118
chr4	159434218	159434740
chr4	159738947	159739567
chr4	160127535	160128020
chr4	160169886	160170280
chr4	160321996	160323087
chr4	166053980	166054784
chr4	166143604	166144130
chr4	169980722	169981374
chr4	170146554	170147248
chr4	170208984	170209684
chr4	170214083	170215237
chr4	172255584	172256277
chr4	174152992	174153470
chr4	174339771	174340254
chr4	174458940	174460358
chr4	176356382	176357101
chr4	185268409	185269052
chr4	185276060	185276822
chr4	185424979	185425778
chr4	185772125	185772696
chr4	185810766	185811438
chr4	185818058	185818997
chr4	185878287	185879179
chr4	190577763	190578407
chr4	190590724	190591703
chr4	190609870	190610347
chr5	990013	990654
chr5	2664645	2665360
chr5	3177516	3177979
chr5	4022167	4022987
chr5	6793397	6793751
chr5	10977031	10977629
chr5	11089110	11089949
chr5	14250673	14251537
chr5	14706722	14707112
chr5	17118586	17119589
chr5	22941095	22942072
chr5	22965887	22966571
chr5	36202493	36203085
chr5	36657582	36658220
chr5	37552852	37553846
chr5	39424780	39425602
chr5	40378402	40379227
chr5	53180204	53180930
chr5	54206801	54207398
chr5	54323401	54324110
chr5	55486345	55486736
chr5	56032881	56033489
chr5	60571347	60572239
chr5	64396633	64397226
chr5	67272622	67273277
chr5	75626945	75627373
chr5	75769507	75769893
chr5	75817019	75817668
chr5	76151613	76152189
chr5	76169823	76170369
chr5	76562088	76562552
chr5	76587947	76588404
chr5	76675343	76675925
chr5	76886009	76886642
chr5	79542843	79543738
chr5	80137232	80137598
chr5	88110922	88111261
chr5	88124906	88125277
chr5	88692216	88693298
chr5	90577182	90577675
chr5	94372031	94372322
chr5	94384204	94384975
chr5	94957960	94958527
chr5	95053830	95054380
chr5	96257085	96257573
chr5	98325358	98325995
chr5	100002797	100003606
chr5	101618850	101619481
chr5	106629860	106630209
chr5	106701117	106701878
chr5	106709337	106709982
chr5	108036042	108037009
chr5	109389543	109390320
chr5	109390913	109391479
chr5	115789927	115790665
chr5	115828537	115828970
chr5	116283472	116284259
chr5	118703252	118703626
chr5	122025283	122025928
chr5	122059241	122059927
chr5	125402386	125403100
chr5	127059238	127059677
chr5	129239575	129240925
chr5	129659512	129660524
chr5	130850368	130851148
chr5	133189235	133189705
chr5	137031286	137032011
chr5	138891350	138892050
chr5	139991343	139992158
chr5	140893252	140894087
chr5	140983850	140984295
chr5	141700347	141701029
chr5	142116760	142117162
chr5	142224821	142225358
chr5	142962442	142963297
chr5	142984619	142985641
chr5	142985912	142986293
chr5	149338981	149339403
chr5	149461202	149462377
chr5	149833600	149833980
chr5	151440509	151441274
chr5	156988993	156989535
chr5	157029407	157029931
chr5	157030312	157030862
chr5	157034687	157035244
chr5	157817466	157818091
chr5	157940571	157940877
chr5	158272747	158273419
chr5	158832498	158833131
chr5	159498578	159499037
chr5	159695842	159696599
chr5	163662082	163663002
chr5	163681566	163682312
chr5	164566719	164567080
chr5	169695918	169696255
chr5	169739555	169740143
chr5	169820282	169820772
chr5	169854418	169855159
chr5	169893841	169894458
chr5	169902265	169902747
chr5	169911079	169911610
chr5	169930839	169931511
chr5	171472013	171472457
chr5	171701853	171702653
chr5	172128577	172129195
chr5	172297262	172298213
chr5	173202777	173203161
chr5	175044281	175044953
chr5	176103244	176103990
chr5	177904164	177904798
chr5	177910674	177911027
chr5	179263738	179264117
chr5	179433812	179434979
chr6	224997	225743
chr6	271220	271693
chr6	710764	711784
chr6	2818827	2819196
chr6	2820371	2821005
chr6	3561968	3562315
chr6	4317072	4317633
chr6	4344767	4345176
chr6	4447152	4447525
chr6	5085009	5086471
chr6	5095318	5095890
chr6	5729072	5729699
chr6	5762832	5763264
chr6	5813496	5814161
chr6	5866803	5867468
chr6	6711916	6713633
chr6	6750116	6750767
chr6	6807005	6807365
chr6	7698075	7698929
chr6	10412105	10413327
chr6	10855418	10855895
chr6	11198934	11199751
chr6	11318284	11319055
chr6	11323720	11324352
chr6	11330629	11331071
chr6	11405016	11405809
chr6	11693184	11693775
chr6	13445245	13445605
chr6	13724319	13724873
chr6	14271107	14271853
chr6	14598526	14599206
chr6	14727368	14727660
chr6	15433178	15433908
chr6	15473988	15474467
chr6	15551749	15552624
chr6	15683269	15684021
chr6	15880156	15880743
chr6	15881263	15881823
chr6	17354657	17355338
chr6	17447510	17447864
chr6	17491017	17491387
chr6	17491447	17492161
chr6	17725274	17725673
chr6	21189011	21189517
chr6	21438486	21439558
chr6	22025553	22026633
chr6	24883860	24884260
chr6	25007413	25007748
chr6	28459012	28459791
chr6	28625601	28626425
chr6	28831417	28832147
chr6	28973075	28973621
chr6	30495335	30496251
chr6	30509933	30510492
chr6	30736864	30737739
chr6	30749331	30750171
chr6	31062149	31062679
chr6	31705207	31705611
chr6	32361179	32361798
chr6	33872158	33873472
chr6	34150426	34151220
chr6	34452376	34453247
chr6	34887405	34887874
chr6	34923199	34923683
chr6	35337898	35338895
chr6	35549307	35549814
chr6	35569129	35570771
chr6	36209357	36210128
chr6	36318493	36319149
chr6	37040242	37040756
chr6	37117464	37118415
chr6	37797902	37798376
chr6	41504627	41505093
chr6	41675470	41675964
chr6	41905865	41906268
chr6	41977754	41978845
chr6	42335092	42336336
chr6	42474854	42475449
chr6	42870672	42871053
chr6	43767445	43767983
chr6	45463243	45464104
chr6	45709091	45709936
chr6	45776671	45777251
chr6	45789763	45790508
chr6	46012666	46013379
chr6	47071436	47072131
chr6	47128866	47129265
chr6	48220498	48221455
chr6	52022375	52022874
chr6	52913168	52913913
chr6	54887833	54888436
chr6	54912191	54913069
chr6	68160511	68160981
chr6	68350365	68350722
chr6	68352547	68352815
chr6	68796092	68796716
chr6	68836241	68836903
chr6	74432080	74432795
chr6	75308138	75308710
chr6	84221553	84222468
chr6	85088879	85089312
chr6	88088497	88089167
chr6	89245076	89245451
chr6	89254993	89255441
chr6	90007427	90008143
chr6	90070084	90070681
chr6	90399430	90399919
chr6	91078731	91079260
chr6	93620937	93621504
chr6	93749934	93750691
chr6	94126279	94127276
chr6	94389358	94389937
chr6	99281094	99282917
chr6	106049218	106050042
chr6	106441957	106443134
chr6	106986009	106986429
chr6	106987803	106988274
chr6	108033850	108034796
chr6	109119642	109120256
chr6	110341900	110342500
chr6	110910986	110911630
chr6	116950648	116951160
chr6	119468106	119469107
chr6	119631738	119632285
chr6	120070449	120071041
chr6	120089170	120089924
chr6	120206480	120207112
chr6	125713874	125714297
chr6	125829161	125829518
chr6	126080960	126081433
chr6	126124079	126124594
chr6	126132321	126132719
chr6	126248888	126249341
chr6	132436895	132437429
chr6	132509979	132510594
chr6	133992386	133992869
chr6	134342631	134343272
chr6	134609060	134610395
chr6	134719555	134719990
chr6	134758556	134758904
chr6	134953969	134954694
chr6	135449554	135450103
chr6	135466514	135466929
chr6	136931318	136931877
chr6	137619035	137619455
chr6	137630324	137630730
chr6	137674477	137674929
chr6	137709967	137710869
chr6	138019717	138020809
chr6	139049842	139050314
chr6	139230593	139231082
chr6	139583511	139584271
chr6	139617119	139617478
chr6	139618087	139618433
chr6	139644611	139645531
chr6	139682236	139682940
chr6	143163762	143164413
chr6	148978014	148978687
chr6	149004020	149004733
chr6	149449568	149450235
chr6	150559540	150560401
chr6	150986969	150987724
chr6	151005386	151006533
chr6	155324602	155325045
chr6	156488787	156489233
chr6	157449608	157450097
chr6	157450289	157450804
chr6	159017567	159018265
chr6	159359761	159360147
chr6	159614969	159615415
chr6	166891177	166891895
chr6	167382897	167383517
chr6	167751999	167752465
chr6	168099575	168100703
chr6	170251766	170252527
chr6	170268376	170269014
chr6	170626796	170627237
chr7	658111	658474
chr7	852252	853278
chr7	871818	872290
chr7	980424	980928
chr7	1231860	1232271
chr7	1963918	1964362
chr7	2095738	2096415
chr7	2339484	2339939
chr7	3122137	3122852
chr7	4752872	4753307
chr7	4778430	4778697
chr7	6435571	6436220
chr7	6463582	6464771
chr7	6469818	6470374
chr7	6937841	6938352
chr7	11498354	11499116
chr7	11579544	11580480
chr7	11871079	11872184
chr7	11872979	11873483
chr7	16856427	16856905
chr7	17273685	17274810
chr7	17503191	17503700
chr7	21301319	21302289
chr7	22213531	22214470
chr7	23513576	23514384
chr7	24795704	24796100
chr7	25654599	25655141
chr7	25677714	25678222
chr7	29283418	29284256
chr7	32604175	32604568
chr7	33958064	33958768
chr7	35456110	35456558
chr7	36215316	36216045
chr7	36231491	36232264
chr7	37703235	37703674
chr7	41901201	41901694
chr7	43156754	43157101
chr7	43687440	43687988
chr7	47618158	47618589
chr7	50195482	50196210
chr7	50246035	50246660
chr7	50418191	50418684
chr7	53223321	53223752
chr7	65380931	65381654
chr7	65456094	65456620
chr7	65813617	65814278
chr7	66100634	66101259
chr7	68673835	68674280
chr7	69173825	69174386
chr7	69213447	69213917
chr7	69471082	69472013
chr7	69481360	69481788
chr7	69740521	69741042
chr7	69871342	69872043
chr7	70262113	70262534
chr7	70270002	70270831
chr7	70273731	70274249
chr7	70274392	70274759
chr7	72411617	72412149
chr7	72529611	72530305
chr7	72660967	72661639
chr7	72709929	72710442
chr7	73456622	73457141
chr7	74906642	74907282
chr7	75052716	75053308
chr7	75956962	75957601
chr7	76074708	76075469
chr7	76217838	76218343
chr7	77381332	77382033
chr7	77390388	77390838
chr7	81405262	81406159
chr7	81474942	81476229
chr7	84298293	84298992
chr7	88737001	88737758
chr7	90197578	90197916
chr7	90242336	90243044
chr7	90353175	90353582
chr7	92262486	92263289
chr7	92264230	92264552
chr7	92268689	92269310
chr7	92271200	92271848
chr7	92274728	92275389
chr7	92353275	92353729
chr7	92438959	92439428
chr7	93550771	93551823
chr7	94552644	94553175
chr7	94674810	94675265
chr7	95916374	95916902
chr7	96167836	96168430
chr7	97761003	97761644
chr7	99923198	99923604
chr7	100052040	100052560
chr7	100767797	100768427
chr7	102175608	102176038
chr7	102186775	102187290
chr7	102254823	102255268
chr7	102274689	102275135
chr7	102285866	102286263
chr7	104601210	104601918
chr7	104614209	104614926
chr7	104941060	104941477
chr7	105671698	105672099
chr7	107486782	107487182
chr7	111743299	111743909
chr7	120926588	120927684
chr7	121184792	121185180
chr7	124995761	124996479
chr7	129499048	129499563
chr7	130904307	130904905
chr7	130915922	130916713
chr7	130949831	130950379
chr7	132134201	132134645
chr7	134466791	134467379
chr7	134967159	134967986
chr7	138582943	138583413
chr7	139311537	139312220
chr7	139528692	139529507
chr7	139542012	139542884
chr7	140042652	140043273
chr7	141615417	141615803
chr7	141645116	141645656
chr7	141649251	141649966
chr7	141655759	141656361
chr7	141660238	141661159
chr7	142422062	142422721
chr7	142998175	142998919
chr7	149543662	149544161
chr7	150685418	150686495
chr7	153051174	153051615
chr7	155142850	155143235
chr7	156696038	156696705
chr7	158404256	158404700
chr7	158406082	158406617
chr7	158655748	158657127
chr8	942795	943255
chr8	1816461	1816847
chr8	1819795	1820545
chr8	1862578	1863850
chr8	2122035	2122731
chr8	6114817	6115189
chr8	6148747	6149966
chr8	8775103	8775570
chr8	8924008	8924516
chr8	10095091	10095810
chr8	10208213	10208675
chr8	10214171	10214743
chr8	10271694	10272154
chr8	11287482	11288070
chr8	14797142	14797577
chr8	16054313	16054884
chr8	16057262	16057736
chr8	16313878	16314743
chr8	16314855	16315168
chr8	16404758	16406214
chr8	17773559	17774185
chr8	19058127	19058715
chr8	19412855	19413507
chr8	21952797	21953413
chr8	22773801	22774158
chr8	23034562	23034998
chr8	23396407	23396832
chr8	26466162	26467769
chr8	27190556	27191172
chr8	28204830	28205274
chr8	28205576	28206694
chr8	28300023	28300743
chr8	29829779	29830478
chr8	30577598	30578002
chr8	33418839	33419134
chr8	38322830	38324638
chr8	38406838	38407192
chr8	38523729	38524373
chr8	41402264	41403040
chr8	41786995	41787411
chr8	42520941	42521595
chr8	53089306	53090168
chr8	53909873	53910312
chr8	54077263	54077897
chr8	54089235	54090173
chr8	54424769	54425327
chr8	55687495	55688022
chr8	55770667	55771306
chr8	55871580	55872329
chr8	57021410	57021827
chr8	59794307	59795077
chr8	61740457	61741213
chr8	61812329	61812745
chr8	61824684	61824994
chr8	66209908	66210708
chr8	68265530	68266057
chr8	71053616	71054302
chr8	71064776	71065515
chr8	72087684	72088269
chr8	72142161	72142559
chr8	74502723	74503306
chr8	74903238	74904653
chr8	75131966	75132465
chr8	81830519	81831396
chr8	82042546	82043263
chr8	82052941	82054175
chr8	82146467	82146941
chr8	84046232	84046850
chr8	84737052	84737516
chr8	90073368	90073889
chr8	93476988	93477545
chr8	93523537	93524327
chr8	96022979	96023398
chr8	97991356	97992155
chr8	101239146	101239604
chr8	101387878	101388226
chr8	101589618	101590078
chr8	102063562	102064477
chr8	102326250	102326791
chr8	102388128	102388861
chr8	103786388	103787128
chr8	103990612	103991387
chr8	104122314	104122872
chr8	104163947	104164943
chr8	104186005	104186329
chr8	104219590	104219894
chr8	104291318	104292261
chr8	108715555	108715959
chr8	111145104	111145607
chr8	111301364	111301857
chr8	114544282	114544787
chr8	114746886	114747437
chr8	114752333	114753194
chr8	114879411	114879731
chr8	118361740	118362055
chr8	118411026	118411538
chr8	118467551	118467861
chr8	124098013	124098845
chr8	125466375	125466841
chr8	125702172	125702621
chr8	128003813	128004484
chr8	129985552	129986003
chr8	131213668	131213993
chr8	131456783	131457979
chr8	133907485	133908340
chr8	134013542	134014081
chr8	134532370	134533162
chr8	134666387	134667246
chr8	135733413	135733870
chr8	138648008	138648414
chr8	139452960	139453430
chr8	140766854	140767329
chr8	141124683	141125133
chr8	141965239	141966264
chr8	142162163	142162801
chr8	142162939	142163335
chr8	144272502	144273269
chr9	21089	21794
chr9	3758919	3759698
chr9	5790812	5791352
chr9	18393191	18393695
chr9	19161405	19162260
chr9	20990850	20991312
chr9	24932746	24933131
chr9	27460306	27461103
chr9	27634637	27635429
chr9	31335529	31336373
chr9	33151000	33151481
chr9	34143070	34143556
chr9	34686757	34687040
chr9	35908196	35908585
chr9	36808188	36808880
chr9	36928754	36929439
chr9	37371621	37372335
chr9	38699278	38699753
chr9	42868973	42869433
chr9	67041658	67042434
chr9	67278019	67278583
chr9	67323696	67324038
chr9	73108991	73110842
chr9	74290479	74291058
chr9	77557768	77558157
chr9	77762505	77762977
chr9	82499227	82499805
chr9	84862196	84862698
chr9	85895996	85896470
chr9	85921963	85922434
chr9	90131120	90132291
chr9	91368536	91369002
chr9	92057377	92058353
chr9	92138917	92139225
chr9	95532454	95533365
chr9	96937895	96938363
chr9	101628943	101629932
chr9	101848272	101848877
chr9	111774441	111775105
chr9	111864065	111864533
chr9	112657390	112658218
chr9	112658461	112658889
chr9	113756897	113757561
chr9	116766150	116767010
chr9	117709188	117709781
chr9	123918456	123919108
chr9	124049220	124049634
chr9	125583611	125584346
chr9	126066954	126067694
chr9	126074604	126075139
chr9	127649257	127649744
chr9	129811342	129811780
chr9	130644688	130645479
chr9	131486952	131487518
chr9	132369721	132370219
chr9	134298340	134299026
chr9	135247856	135248576
chr9	137297386	137297718
chr9	137443787	137444270
chr9	139573846	139574421
chrX	1358336	1359136
chrX	1387515	1387931
chrX	1411382	1412089
chrX	1581660	1582279
chrX	1716933	1718114
chrX	1862432	1863026
chrX	2614670	2615275
chrX	2644999	2645701
chrX	3581557	3582441
chrX	3615345	3616317
chrX	4157848	4159379
chrX	4171092	4171663
chrX	4639889	4640235
chrX	4853450	4854711
chrX	6585096	6585813
chrX	6656651	6657661
chrX	6822162	6822807
chrX	6994030	6994914
chrX	7171685	7172649
[truncated: 111 more rows]

## Sheet: C3
chr1	1796100	1796540
chr1	2058254	2059066
chr1	2242978	2243268
chr1	2425400	2425820
chr1	3527039	3527425
chr1	6418785	6419300
chr1	6803474	6804366
chr1	8000811	8001146
chr1	8469163	8469599
chr1	8498998	8499522
chr1	8689487	8690198
chr1	9075643	9076254
chr1	9256184	9257003
chr1	9885510	9886006
chr1	10249729	10250119
chr1	10475176	10475802
chr1	11025054	11026129
chr1	11795842	11797161
chr1	12107326	12108053
chr1	12257961	12258424
chr1	16212359	16213370
chr1	16341279	16341713
chr1	17305214	17305565
chr1	17577083	17577490
chr1	17764045	17765509
chr1	19253901	19254520
chr1	21005031	21005577
chr1	21417566	21417898
chr1	24516037	24516426
chr1	24913688	24914024
chr1	25053848	25054459
chr1	25198983	25199426
chr1	25587151	25587460
chr1	25657262	25657602
chr1	25856020	25856473
chr1	27286830	27287184
chr1	27324173	27324491
chr1	28217725	28218398
chr1	28441769	28442241
chr1	32170805	32171167
chr1	33004813	33005947
chr1	36839401	36840656
chr1	38495667	38496169
chr1	39670015	39670761
chr1	39670822	39671136
chr1	40239133	40239555
chr1	40609565	40610006
chr1	41274742	41275597
chr1	41414467	41415055
chr1	44502304	44502581
chr1	45173516	45173949
chr1	45484363	45484640
chr1	47047220	47047860
chr1	51435350	51436016
chr1	51733673	51734288
chr1	51769324	51770000
chr1	55431331	55431987
chr1	57044927	57045554
chr1	59320236	59320721
chr1	60280053	60280955
chr1	62495304	62495870
chr1	63240714	63241607
chr1	65467961	65468974
chr1	65672963	65673378
chr1	66796359	66796759
chr1	75841474	75842279
chr1	76478336	76478844
chr1	79305390	79305680
chr1	79507856	79508149
chr1	84556153	84556878
chr1	87239671	87240554
chr1	87550020	87550463
chr1	90158157	90159457
chr1	90418651	90419248
chr1	91188808	91189110
chr1	92350917	92352084
chr1	92561833	92562282
chr1	94157637	94158219
chr1	94169358	94170070
chr1	95202913	95203272
chr1	101517076	101518031
chr1	101610493	101611159
chr1	101723320	101723803
chr1	106417247	106417654
chr1	108319887	108320420
chr1	108338080	108338486
chr1	108404302	108405211
chr1	110438342	110438907
chr1	110627042	110627606
chr1	113258926	113259225
chr1	114656478	114656796
chr1	115101984	115102317
chr1	116150765	116151095
chr1	116184222	116185735
chr1	116213466	116213987
chr1	116549181	116549676
chr1	117148729	117149058
chr1	117545971	117546469
chr1	120217975	120218527
chr1	120537255	120537720
chr1	120930359	120930813
chr1	121104311	121104778
chr1	144000222	144000778
chr1	144091528	144091975
chr1	145189120	145189511
chr1	145449012	145449519
chr1	147012789	147013448
chr1	147790196	147791230
chr1	149327936	149328241
chr1	149910952	149911508
chr1	151128524	151128822
chr1	152430881	152431210
chr1	153358923	153359366
chr1	153517484	153518595
chr1	154171569	154171880
chr1	154916347	154917045
chr1	155058178	155058481
chr1	155499615	155500109
chr1	155930101	155930466
chr1	156522679	156523193
chr1	157696381	157696980
chr1	157789615	157790179
chr1	157962981	157964236
chr1	160402153	160402569
chr1	160616385	160617342
chr1	160675044	160675367
chr1	160681505	160681915
chr1	161351952	161352277
chr1	161550781	161551451
chr1	165336663	165336964
chr1	167761058	167761508
chr1	169663488	169663819
chr1	169877776	169878375
chr1	172149883	172151109
chr1	172362538	172362915
chr1	173974103	173974553
chr1	173978089	173978506
chr1	182539293	182540059
chr1	183562589	183562940
chr1	183624643	183625119
chr1	183871000	183871502
chr1	184005440	184007041
chr1	184387907	184388516
chr1	184460589	184461231
chr1	184633111	184633668
chr1	185389672	185390264
chr1	192458841	192459316
chr1	197360392	197361331
chr1	197437813	197438249
chr1	198518948	198519604
chr1	198545124	198545573
chr1	198626617	198626995
chr1	198665146	198665703
chr1	199120757	199121544
chr1	200176775	200177376
chr1	200211521	200211980
chr1	200707575	200708842
chr1	201417252	201417558
chr1	201507713	201508621
chr1	202662117	202662441
chr1	203309231	203309527
chr1	203651684	203652195
chr1	205409593	205410706
chr1	205574081	205574682
chr1	206554340	206555001
chr1	206635200	206635510
chr1	206881411	206881771
chr1	206901776	206902214
chr1	206963811	206964444
chr1	206971320	206971735
chr1	207006445	207006782
chr1	207108838	207109170
chr1	207509172	207509717
chr1	207536512	207536931
chr1	207995960	207996331
chr1	208132287	208132912
chr1	210501853	210503002
chr1	211649539	211649898
chr1	212359820	212360463
chr1	212844593	212845355
chr1	213005025	213005499
chr1	213243766	213244157
chr1	214162281	214162601
chr1	214535529	214536192
chr1	214612800	214613478
chr1	214619291	214619626
chr1	214752439	214752927
chr1	216095064	216095699
chr1	218337479	218339015
chr1	221173715	221174270
chr1	221777765	221778105
chr1	221950179	221951747
chr1	223263435	223263736
chr1	224567740	224568152
chr1	226624542	226625040
chr1	228748271	228748716
chr1	228755030	228755444
chr1	229615677	229616635
chr1	229714541	229715288
chr1	231083946	231084398
chr1	231351141	231351688
chr1	232688473	232688928
chr1	234987164	234987830
chr1	236109337	236110113
chr1	237970096	237970415
chr1	238770079	238770637
chr1	239722270	239722624
chr1	241705452	241705856
chr1	243277280	243277944
chr1	244515631	244516120
chr1	245331312	245331728
chr1	245351694	245352021
chr1	246741090	246741474
chr1	247603284	247603993
chr1	248806260	248806948
chr10	830649	831140
chr10	834998	835324
chr10	1466842	1467321
chr10	1779357	1780259
chr10	3137576	3138254
chr10	3762638	3763173
chr10	3944529	3945294
chr10	4263322	4264030
chr10	5067418	5068099
chr10	6237744	6238160
chr10	6362280	6362834
chr10	6452244	6452637
chr10	7643023	7643475
chr10	11752719	11753171
chr10	12223184	12223808
chr10	13785154	13785725
chr10	13826123	13826370
chr10	14596527	14597012
chr10	14803308	14803847
chr10	14993595	14994169
chr10	17620476	17621030
chr10	17649540	17649992
chr10	17847913	17848434
chr10	17880177	17880629
chr10	21640511	21640981
chr10	21999668	22000111
chr10	23031619	23032039
chr10	23446953	23447247
chr10	23932311	23932664
chr10	26863612	26864302
chr10	26971889	26972271
chr10	27129809	27130216
chr10	30709293	30709547
chr10	30823509	30823829
chr10	30990391	30991043
chr10	31995763	31996992
chr10	32038873	32039381
chr10	32219190	32219531
chr10	32428279	32428821
chr10	34299703	34300203
chr10	35473427	35473902
chr10	35740106	35740665
chr10	37891644	37891856
chr10	42862916	42863755
chr10	43700411	43700926
chr10	43755611	43756218
chr10	43799968	43800631
chr10	46075850	46076941
chr10	46961799	46962893
chr10	47078949	47079285
chr10	47112571	47113000
chr10	48438729	48439420
chr10	49782275	49782923
chr10	49909633	49909960
chr10	50010576	50011030
chr10	50451704	50452013
chr10	51502876	51504325
chr10	52407912	52408716
chr10	52483499	52483975
chr10	61659846	61660187
chr10	61939994	61940265
chr10	62749156	62749662
chr10	62894946	62895591
chr10	63759588	63760579
chr10	63804922	63805371
chr10	63839940	63840403
chr10	63926589	63926970
chr10	64002826	64003627
chr10	64933607	64934001
chr10	64966941	64967391
chr10	65016207	65016521
chr10	69524780	69525204
chr10	70060434	70060848
chr10	70359808	70360584
chr10	71096945	71097652
chr10	71267434	71267960
chr10	73557193	73558149
chr10	75926233	75926684
chr10	76727651	76727858
chr10	81010063	81010432
chr10	81227157	81227690
chr10	86068364	86069076
chr10	88973878	88974748
chr10	89158197	89158619
chr10	89678048	89678543
chr10	90977086	90977771
chr10	91091896	91092393
chr10	93874720	93875358
chr10	94194779	94195118
chr10	97543510	97543902
chr10	98053113	98053441
chr10	98404965	98405539
chr10	99038340	99038861
chr10	99473224	99474881
chr10	102086612	102087207
chr10	105419503	105420371
chr10	112625559	112625892
chr10	115794547	115795061
chr10	116151984	116152659
chr10	120891217	120891706
chr10	121080523	121080952
chr10	121100927	121101280
chr10	121275896	121277909
chr10	121275971	121277692
chr10	121441603	121442002
chr10	122702219	122702896
chr10	125834016	125834428
chr10	126029468	126030746
chr10	126043356	126043932
chr10	126337344	126337718
chr10	126407770	126408345
chr10	130938904	130939666
chr10	134133603	134134139
chr10	134210498	134211060
chr10	135523153	135524289
chr11	288590	289495
chr11	2107384	2107661
chr11	2207982	2208405
chr11	2321564	2321939
chr11	2913282	2914370
chr11	2966486	2967006
chr11	5721621	5722176
chr11	5839502	5840034
chr11	6222173	6222576
chr11	6648860	6649253
chr11	7914367	7914643
chr11	8284291	8284894
chr11	9082277	9082746
chr11	9295059	9295560
chr11	9590421	9590866
chr11	9655290	9655668
chr11	9714308	9714657
chr11	9766773	9767627
chr11	10663153	10663683
chr11	13237918	13238678
chr11	13984619	13985169
chr11	14335650	14336232
chr11	14346587	14347178
chr11	14353048	14353535
chr11	19849958	19850236
chr11	20496329	20496691
chr11	21533437	21533754
chr11	23658097	23658596
chr11	27255578	27256097
chr11	32077834	32078465
chr11	33084812	33085570
chr11	34074881	34075209
chr11	34378574	34380510
chr11	35028012	35028680
chr11	35233477	35233875
chr11	35440362	35441348
chr11	35743546	35744068
chr11	36514308	36514619
chr11	38772874	38773164
chr11	39592651	39593020
chr11	45840673	45841102
chr11	45894194	45894878
chr11	46559425	46559749
chr11	57528822	57529614
chr11	58862705	58863099
chr11	59961133	59961897
chr11	60699381	60699873
chr11	61401944	61402344
chr11	62211694	62212240
chr11	62310279	62311022
chr11	63295713	63296068
chr11	63304179	63304694
chr11	64126499	64126775
chr11	64376502	64377409
chr11	64539361	64539699
chr11	64829123	64829470
chr11	65153818	65154236
chr11	65325693	65326261
chr11	65446337	65446625
chr11	67148779	67149083
chr11	68856201	68856492
chr11	71688875	71689473
chr11	71780849	71781297
chr11	72449684	72450227
chr11	72518303	72518749
chr11	72518756	72519372
chr11	73172825	73173492
chr11	73966813	73967154
chr11	75051131	75052263
chr11	75095540	75095877
chr11	76375577	76376453
chr11	77939478	77939802
chr11	78003217	78003694
chr11	78149504	78150169
chr11	78175047	78177033
chr11	82765996	82766474
chr11	84431030	84432922
chr11	85652447	85652868
chr11	85873316	85873658
chr11	93256815	93257593
chr11	94291546	94292021
chr11	94307539	94308125
chr11	94371882	94372388
chr11	94509610	94509974
chr11	102344871	102345752
chr11	102459813	102460148
chr11	107695474	107696160
chr11	111383269	111384090
chr11	115795840	115796152
chr11	116933841	116934367
chr11	117056440	117056815
chr11	118051083	118051493
chr11	118084918	118085482
chr11	118505567	118505961
chr11	118754031	118754732
chr11	118757407	118757789
chr11	119130698	119131262
chr11	119564946	119565446
chr11	120042998	120043307
chr11	121335042	121335729
chr11	121337127	121337981
chr11	123323385	123323743
chr11	123941678	123942404
chr11	124146001	124146612
chr11	126181469	126181943
chr11	128339046	128339476
chr11	128343486	128343855
chr11	128353199	128353745
chr11	128528396	128528770
chr11	129960708	129961780
chr11	130033873	130034251
chr11	130764215	130764815
chr12	739157	739697
chr12	904435	904889
chr12	1583172	1583699
chr12	1851119	1851557
chr12	2725682	2726598
chr12	2987440	2987980
chr12	4262484	4263102
chr12	5587315	5587758
chr12	6165569	6166047
chr12	6247960	6248577
chr12	6313652	6314141
chr12	6395601	6395957
chr12	6532751	6533059
chr12	6752757	6753158
chr12	7341156	7341904
chr12	7905072	7905493
chr12	8696852	8697232
chr12	9141973	9142432
chr12	9558626	9558904
chr12	9614600	9615118
chr12	9885650	9886032
chr12	9946381	9946806
chr12	10101172	10101528
chr12	11951687	11952231
chr12	12714518	12715297
chr12	14409091	14409803
chr12	14844494	14844899
chr12	16016903	16017373
chr12	16052239	16052592
chr12	20564345	20564715
chr12	22707650	22707992
chr12	24198760	24199252
chr12	24379861	24380331
chr12	25310578	25311236
chr12	26283568	26284151
chr12	27390809	27391748
chr12	28695909	28696571
chr12	31756214	31757114
chr12	32383510	32383895
chr12	32742249	32742674
chr12	32824870	32825244
chr12	39166271	39166608
chr12	42519212	42519734
chr12	45594213	45594827
chr12	45662398	45663239
chr12	46601426	46601804
chr12	47058534	47059071
chr12	49393166	49393811
chr12	51219128	51219482
chr12	52264901	52265245
chr12	52316519	52317033
chr12	52366506	52367070
chr12	52591624	52592144
chr12	54089192	54089826
chr12	54613757	54614163
chr12	54691597	54692082
chr12	54745810	54746367
chr12	54762468	54763264
chr12	54776901	54777318
chr12	54782944	54783299
chr12	54798238	54798670
chr12	56074833	56075711
chr12	56094419	56094823
chr12	56139225	56139854
chr12	57984675	57985535
chr12	60013979	60014578
chr12	63206690	63207341
chr12	64778814	64779136
chr12	65284696	65285022
chr12	66285813	66286239
chr12	68959267	68959551
chr12	69027793	69028287
chr12	71167791	71168273
chr12	76982532	76983198
chr12	78319253	78319881
chr12	79371195	79371628
chr12	83359986	83360483
chr12	90353851	90354300
chr12	92341157	92341789
chr12	92828407	92828936
chr12	93002208	93002739
chr12	93096437	93097166
chr12	94127084	94127515
chr12	95076441	95076849
chr12	95211788	95212394
chr12	95967913	95968282
chr12	96780544	96781078
chr12	97686407	97686926
chr12	98857881	98858327
chr12	102325351	102326173
chr12	103912671	103913100
chr12	104917120	104917494
chr12	105833939	105834419
chr12	107350337	107350729
chr12	107798845	107799154
chr12	109124114	109124516
chr12	110243120	110243510
chr12	110326980	110327325
chr12	110449882	110450310
chr12	111107693	111108353
chr12	111351182	111351800
chr12	113652643	113653157
chr12	113684847	113685283
chr12	113883635	113883944
chr12	115942022	115942436
chr12	116774249	116775014
chr12	117039278	117039845
chr12	117298964	117299643
chr12	117301221	117301555
chr12	119591305	119591806
chr12	121040176	121040652
chr12	122232879	122233168
chr12	122238404	122238697
chr12	122365139	122365690
chr12	122421597	122422163
chr12	122447474	122448100
chr12	122607611	122608049
chr12	122884990	122885365
chr12	123411227	123411886
chr12	124941257	124942362
chr12	125092726	125094135
chr12	125231909	125232374
chr12	129273831	129274406
chr12	129281951	129282334
chr12	131266901	131267216
chr13	20541736	20542144
chr13	21069310	21070096
chr13	21591261	21591913
chr13	22736058	22736336
chr13	23958165	23958692
chr13	25139015	25139428
chr13	26421210	26421645
chr13	28534442	28535555
chr13	29068968	29069870
chr13	30687124	30687418
chr13	31146912	31147471
chr13	31201630	31202172
chr13	34253206	34253802
chr13	34688672	34689201
chr13	41535363	41535763
chr13	41567200	41567781
chr13	41606845	41607285
chr13	41624231	41624610
chr13	42124562	42125050
chr13	42615381	42615895
chr13	42954494	42954804
chr13	44507524	44507824
chr13	45621079	45621817
chr13	45885207	45885700
chr13	46425727	46426105
chr13	46975480	46975933
chr13	48768296	48768892
chr13	49323821	49324235
chr13	49458424	49458837
chr13	50182994	50183390
chr13	51209549	51210504
chr13	51374300	51374868
chr13	51565777	51566739
chr13	52303947	52304349
chr13	78034251	78034776
chr13	78705511	78705869
chr13	81447703	81448162
chr13	81591715	81592019
chr13	88323254	88324562
chr13	88764773	88765211
chr13	93879784	93881008
chr13	95841405	95841954
chr13	97875738	97876276
chr13	98506732	98507084
chr13	99959569	99959875
chr13	100018331	100018714
chr13	100148446	100149318
chr13	100194970	100195588
chr13	111123413	111123889
chr13	113655443	113656060
chr13	114565924	114567076
chr13	114822025	114822375
chr13	114830502	114831673
chr14	20795473	20795800
chr14	20883957	20884291
chr14	21183375	21184091
chr14	22851751	22852546
chr14	22917263	22918151
chr14	22941957	22942309
chr14	23327896	23328215
chr14	23821641	23822327
chr14	24950860	24951269
chr14	31159420	31160145
chr14	32453368	32454233
chr14	32571514	32572037
chr14	34793591	34793928
chr14	45721211	45721494
chr14	50063245	50063789
chr14	50522596	50522936
chr14	50549801	50550380
chr14	50552273	50552734
chr14	50580136	50580656
chr14	50727332	50727609
chr14	52326860	52327907
chr14	52332962	52333436
chr14	52534963	52536875
chr14	52732029	52732448
chr14	53521693	53521968
chr14	54075054	54075477
chr14	58332161	58332763
chr14	58705334	58705921
chr14	58706322	58706762
chr14	60663052	60663384
chr14	61190026	61190559
chr14	61747021	61748046
chr14	61787867	61788842
chr14	62356345	62357085
chr14	63904752	63905405
chr14	64070381	64070995
chr14	64334918	64335237
chr14	64770146	64770524
chr14	65120920	65121432
chr14	65509192	65510121
chr14	65511265	65511713
chr14	65646458	65647075
chr14	65695163	65695610
chr14	67883527	67883922
chr14	68232885	68233661
chr14	68400497	68401078
chr14	68715187	68715651
chr14	68746618	68746994
chr14	68793954	68794297
chr14	68980405	68980926
chr14	69199763	69200188
chr14	70010275	70010902
chr14	70183071	70183859
chr14	70345894	70346563
chr14	70654467	70655938
chr14	71353349	71354325
chr14	71438891	71439431
chr14	71822666	71823038
chr14	71829996	71830393
chr14	73707425	73708064
chr14	74208173	74209073
chr14	74252111	74252415
chr14	74409629	74410165
chr14	75059492	75060210
chr14	75408954	75409583
chr14	75762673	75763104
chr14	75886013	75886465
chr14	75893419	75893764
chr14	76657677	76658026
chr14	77239924	77240360
chr14	77964847	77965786
chr14	78017715	78018000
chr14	81275825	81276503
chr14	81453815	81454278
chr14	81629256	81629624
chr14	81678219	81678498
chr14	86550234	86550923
chr14	88411375	88411839
chr14	88766259	88766681
chr14	89001581	89001929
chr14	90084191	90084623
chr14	90526672	90527353
chr14	90553690	90554234
chr14	91488647	91489431
chr14	92413635	92414192
chr14	92463148	92463542
chr14	93162687	93163078
chr14	93168807	93169270
chr14	93230322	93230750
chr14	93250213	93250515
chr14	93312763	93313269
chr14	95908873	95909960
chr14	96173688	96174020
chr14	99868016	99868526
chr14	100713175	100713450
chr14	101024064	101024488
chr14	102172072	102172807
chr14	102197488	102198304
chr14	102317923	102318661
chr14	102569352	102569887
chr14	102701389	102701962
chr14	102982849	102983752
chr14	103373599	103374324
chr14	103759137	103759457
chr14	103857415	103857777
chr14	104038285	104038701
chr14	104167993	104168540
chr14	104397719	104398198
chr14	105126441	105126725
chr14	105174864	105175308
chr14	105536290	105537474
chr14	105634826	105635773
chr14	105642418	105642788
chr14	105781497	105782014
chr14	105841961	105842471
chr14	105856423	105857035
chr14	105903407	105904034
chr14	106214270	106214854
chr14	106241680	106242309
chr14	106852348	106852825
chr14	106962766	106963134
chr14	106986405	106987183
chr14	107126035	107126398
chr14	107147601	107148298
chr14	107161627	107162008
chr14	107175101	107175465
chr15	20133873	20134374
chr15	23346267	23346549
chr15	23501253	23501649
chr15	30484392	30484758
chr15	38963754	38964393
chr15	38965077	38965424
chr15	39432166	39432642
chr15	40509427	40509745
chr15	40527390	40527835
chr15	40600788	40601300
chr15	40799264	40799765
chr15	41199569	41199903
chr15	42259930	42260375
chr15	42357273	42357733
chr15	44101173	44101870
chr15	44842526	44842878
chr15	45337619	45338160
chr15	49255440	49256618
chr15	49714182	49714596
chr15	50482183	50482753
chr15	53001918	53002662
chr15	55542620	55543031
chr15	55569240	55569610
chr15	59156890	59157621
chr15	59590406	59590897
chr15	59785011	59785462
chr15	60700611	60701200
chr15	63789214	63789599
chr15	64162126	64162627
chr15	64889342	64889758
chr15	66909794	66910342
chr15	67393063	67393976
chr15	68059299	68059676
chr15	68503124	68503433
chr15	68545327	68545591
chr15	70532304	70532886
chr15	72529694	72530171
chr15	72754194	72754807
chr15	74238649	74239016
chr15	75127684	75127959
chr15	75477003	75477543
chr15	76431829	76432185
chr15	77306744	77307179
chr15	78222974	78223559
chr15	78360809	78361664
chr15	82814962	82816055
chr15	83479691	83480191
chr15	84115595	84116634
chr15	86018241	86019266
chr15	89154047	89154600
chr15	89199839	89200442
chr15	89710840	89711476
chr15	90391919	90392248
chr15	90552858	90553503
chr15	90556644	90557059
chr15	90727377	90727753
chr15	91022199	91022512
chr15	91593092	91593365
chr15	93465688	93466050
chr15	99864270	99864828
chr15	99886027	99886448
chr15	99900033	99900329
chr15	99975357	99975705
chr15	100154544	100155445
chr15	101474865	101475296
chr15	101656237	101656913
chr15	101661781	101662135
chr15	102181330	102181703
chr16	127656	128381
chr16	377097	377630
chr16	508366	508653
chr16	1762566	1763298
chr16	1773340	1773887
chr16	3627263	3627633
chr16	3911849	3912189
chr16	4565631	4566339
chr16	4598741	4599071
chr16	4700483	4700809
chr16	5025932	5026422
chr16	9030298	9030628
chr16	10673877	10674826
chr16	10956327	10956658
chr16	10963980	10964316
chr16	10971369	10971895
chr16	11455642	11456427
chr16	16036723	16037306
chr16	16054954	16055297
chr16	17267127	17267520
chr16	19897577	19897933
chr16	21196064	21196569
chr16	21200066	21200388
chr16	23963168	23964040
chr16	25066961	25067439
chr16	27200915	27201398
chr16	27233601	27234171
chr16	27246416	27247104
chr16	27329752	27330270
chr16	28623699	28624263
chr16	29479066	29479626
chr16	29656587	29657277
chr16	29796331	29796724
chr16	30218404	30218947
chr16	30579530	30579956
chr16	30908270	30909057
chr16	31225785	31226493
chr16	31313389	31313733
chr16	31365778	31366097
chr16	47527645	47528113
chr16	49526142	49526428
chr16	50700692	50701260
chr16	53241684	53242651
chr16	53986270	53986705
chr16	56944525	56944782
chr16	57037085	57037836
chr16	57433842	57434473
chr16	57509581	57510239
chr16	57556929	57557234
chr16	58498005	58498402
chr16	66583120	66584095
chr16	67189265	67189620
chr16	67358780	67359250
chr16	67424308	67424788
chr16	67428711	67429081
chr16	68309518	68309886
chr16	68318749	68319182
chr16	68323493	68323901
chr16	68881259	68881712
chr16	74623427	74623813
chr16	75076865	75077464
chr16	75795271	75796096
chr16	77205695	77206097
chr16	77618120	77618462
chr16	78156678	78157099
chr16	79053398	79053717
chr16	80753487	80753813
chr16	81503045	81504277
chr16	81831080	81831474
chr16	84759705	84760723
chr16	84764100	84764347
chr16	85050253	85051140
chr16	85337902	85338441
chr16	85588560	85589228
chr16	85751365	85751731
chr16	85783554	85784238
chr16	86016064	86016688
chr16	87312248	87312574
chr16	87441137	87441748
chr16	87905118	87905460
chr16	87968560	87969022
chr16	88019994	88020527
chr16	88272320	88272822
chr16	88509365	88509998
chr16	88546237	88546561
chr16	88546720	88547282
chr16	88937117	88937731
chr16	89070583	89071171
chr16	89424402	89425472
chr16	89454303	89454756
chr16	90085464	90086350
chr16	90148388	90148737
chr17	51271	51741
chr17	1480310	1481277
chr17	1956965	1957450
chr17	2026084	2026581
chr17	2060311	2060797
chr17	2285867	2286282
chr17	3597068	3597537
chr17	3819017	3820431
chr17	4300280	4300855
chr17	4468916	4469221
chr17	4883885	4884428
chr17	6955307	6955724
chr17	6998928	6999361
chr17	7254655	7255780
chr17	7452125	7452544
chr17	7608256	7608574
chr17	8022860	8023276
chr17	8023490	8023819
chr17	8028848	8029189
chr17	8710178	8710777
chr17	8761810	8762914
chr17	8901321	8901660
chr17	9479800	9480750
chr17	9547836	9549517
chr17	12927621	12928296
chr17	15831291	15831857
chr17	16301928	16302416
chr17	16440151	16440489
chr17	16939520	16940389
chr17	17288929	17289592
chr17	17336470	17336926
chr17	17399346	17400472
chr17	17627681	17628330
chr17	18161174	18162144
chr17	19422887	19423732
chr17	19627624	19628120
chr17	19770314	19771362
chr17	21213978	21214877
chr17	25571609	25572763
chr17	25715059	25715425
chr17	27053078	27053745
chr17	27220301	27220938
chr17	27276272	27276585
chr17	27370293	27370646
chr17	27466983	27467593
chr17	27467797	27468605
chr17	28275575	28275882
chr17	28973015	28973548
chr17	28977911	28978220
chr17	29835368	29836217
chr17	30593823	30594409
chr17	30830460	30831261
chr17	33668409	33669068
chr17	34617767	34618473
chr17	36641124	36641426
chr17	36833325	36833635
chr17	37254881	37255290
chr17	37391908	37392293
chr17	37704023	37704498
chr17	37821855	37822219
chr17	37894857	37895181
chr17	38346717	38347157
chr17	39478538	39478914
chr17	40219423	40219794
chr17	40915494	40915783
chr17	41137276	41137595
chr17	41416249	41416612
chr17	42431780	42432206
chr17	42610918	42611597
chr17	42856511	42856935
chr17	43176537	43176849
chr17	43462892	43463414
chr17	43485300	43485822
chr17	44425626	44426098
chr17	44643475	44644041
chr17	45018142	45018504
chr17	46188958	46189448
chr17	46929370	46930024
chr17	47109995	47110240
chr17	47652851	47653723
chr17	48142044	48142427
chr17	49029377	49029722
chr17	53497447	53497853
chr17	55485671	55486152
chr17	55510845	55511240
chr17	55700200	55700843
chr17	55749271	55750025
chr17	55969822	55970816
chr17	57407012	57407323
chr17	58172098	58172509
chr17	60630489	60630815
chr17	61723628	61724139
chr17	62083038	62083510
chr17	62252079	62252765
chr17	62348258	62348586
chr17	62843883	62844389
chr17	62994489	62995003
chr17	63025626	63026275
chr17	63035649	63036136
chr17	63556766	63558105
chr17	64455741	64456348
chr17	65303490	65303849
chr17	65430161	65430681
chr17	65814213	65814719
chr17	66251940	66252562
chr17	67111966	67112551
chr17	71267218	71267549
chr17	72189283	72189933
chr17	72231104	72231501
chr17	72595665	72596096
chr17	72766850	72767208
chr17	73167955	73168268
chr17	73247660	73248068
chr17	73319158	73319566
chr17	73450193	73450640
chr17	73597310	73597711
chr17	73703134	73703685
chr17	73839697	73840645
chr17	74248074	74248878
chr17	74419793	74420140
chr17	75318581	75319478
chr17	75424358	75424752
chr17	75442002	75442269
chr17	76127635	76128104
chr17	76310011	76310668
chr17	76380184	76380545
chr17	76721850	76722276
chr17	76967406	76967725
chr17	78676893	78677251
chr17	78763905	78764186
chr17	79481687	79482233
chr17	79504635	79504961
chr17	79568581	79568883
chr17	80225457	80225996
chr17	80398407	80399150
chr17	80936625	80937029
chr18	369493	369975
chr18	2102070	2102377
chr18	2547508	2547780
chr18	2766293	2766550
chr18	3281483	3281805
chr18	3401581	3402290
chr18	3511867	3512414
chr18	6256536	6257040
chr18	8966858	8967261
chr18	9113440	9113883
chr18	9147527	9148280
chr18	9825558	9826043
chr18	10005074	10005585
chr18	10284848	10285642
chr18	12420825	12421355
chr18	13302636	13303374
chr18	13381917	13382694
chr18	13537023	13537405
chr18	21120855	21121288
chr18	22023851	22024186
chr18	22068709	22069195
chr18	22878749	22879371
chr18	22879426	22879748
chr18	23096133	23096493
chr18	25715941	25716438
chr18	28681082	28682131
chr18	29851667	29851982
chr18	30464327	30464939
chr18	30554470	30555218
chr18	32925284	32925891
chr18	33023226	33023855
chr18	33172083	33172646
chr18	34850039	34850383
chr18	35292776	35293177
chr18	35301721	35302297
chr18	40851638	40852192
chr18	43047188	43047644
chr18	43330109	43330512
chr18	43635326	43635778
chr18	44238128	44238589
chr18	44336414	44337153
chr18	44337323	44337693
chr18	45479766	45480471
chr18	46317386	46317904
chr18	46402233	46402822
chr18	46449073	46449664
chr18	46688037	46688393
chr18	47088080	47088572
chr18	48086054	48086939
chr18	48388741	48389260
chr18	48721837	48722227
chr18	48777936	48778589
chr18	51094173	51094664
chr18	51730342	51730734
chr18	51736195	51736596
chr18	51788293	51788661
chr18	52519916	52520519
chr18	52736738	52737227
chr18	53254862	53256121
chr18	54135558	54135976
chr18	55229018	55229364
chr18	55758446	55758968
chr18	56219181	56219636
chr18	56305500	56306091
chr18	57514308	57514753
chr18	57574357	57574901
chr18	60173315	60173957
chr18	60281769	60282081
chr18	60779187	60779712
chr18	60828298	60828638
chr18	60829641	60830110
chr18	60978682	60979342
chr18	61033524	61034124
chr18	61705104	61705557
chr18	66390081	66390447
chr18	67635232	67635686
chr18	68448964	68449672
chr18	71830372	71830887
chr18	72001520	72002310
chr18	72173802	72174263
chr18	72959585	72960261
chr18	74452265	74452696
chr18	74692751	74693729
chr18	74813297	74814224
chr18	74836408	74836861
chr18	77226659	77227211
chr18	77257590	77257864
chr18	77379183	77379572
chr18	77379829	77380263
chr18	77725289	77725857
chr18	77742846	77743095
chr19	141084	141400
chr19	609956	610463
chr19	1001514	1001961
chr19	1066876	1067880
chr19	1258883	1259652
chr19	1895350	1895872
chr19	2475181	2475649
chr19	2494664	2495200
chr19	2543486	2544497
chr19	2720742	2721256
chr19	2887404	2887866
chr19	3125204	3125472
chr19	3359375	3359792
chr19	3371209	3371458
chr19	3429551	3430078
chr19	3484915	3485341
chr19	3545078	3545454
chr19	3810318	3810970
chr19	4563604	4563935
chr19	4633253	4633695
chr19	4911843	4912313
chr19	5826469	5826901
chr19	6057176	6057797
chr19	7179121	7179531
chr19	7414851	7415309
chr19	7735030	7735653
chr19	7746138	7746940
chr19	7880044	7880589
chr19	8117019	8117306
chr19	8258630	8259615
chr19	8346757	8347143
chr19	8361665	8362614
chr19	8641528	8641929
chr19	8675278	8675759
chr19	9247213	9247550
chr19	9906820	9907107
chr19	10349896	10350369
chr19	10402869	10403446
chr19	10829006	10829248
chr19	10975121	10975425
chr19	11047329	11047666
chr19	11083852	11084288
chr19	11203463	11203789
chr19	11428390	11428932
chr19	11607210	11607670
chr19	12034509	12034912
chr19	12202831	12203626
chr19	12404606	12404965
chr19	13205568	13206087
chr19	14089187	14089606
chr19	14153536	14154161
chr19	14159376	14159716
chr19	14311059	14311390
chr19	14492832	14493204
chr19	14590731	14591204
chr19	15979879	15980347
chr19	16510288	16510718
chr19	17202433	17202832
chr19	17218764	17219288
chr19	17886927	17887788
chr19	18132021	18132623
chr19	18197497	18197971
chr19	19601049	19601507
chr19	28271338	28271627
chr19	33897762	33898065
chr19	34882164	34883126
chr19	35939565	35940091
chr19	36001311	36001603
chr19	36100695	36101291
chr19	39964679	39965125
chr19	41098090	41098406
chr19	42027566	42028202
chr19	42538872	42539302
chr19	43991595	43991960
chr19	44178864	44179159
chr19	45428711	45429154
chr19	46180553	46181101
chr19	46381191	46381623
chr19	47327549	47327927
chr19	48610627	48611081
chr19	48774907	48775279
chr19	49384207	49384511
chr19	50009886	50010290
chr19	50832182	50832998
chr19	50836636	50837025
chr19	50850380	50850921
chr19	50931163	50931586
chr19	51142475	51142719
chr19	51221619	51221931
chr19	51749030	51749776
chr19	52049908	52050354
chr19	52050979	52051431
chr19	52193575	52194319
chr19	54356134	54356629
chr19	54775983	54776421
chr19	55104923	55105320
chr19	55172349	55172833
chr19	56624460	56624928
chr19	56673525	56673990
chr19	56675266	56675718
chr19	56683110	56683592
chr19	57350171	57351415
chr19_gl000208_random	64518	64916
chr19_gl000208_random	89607	92588
chr1_gl000192_random	542730	543042
chr2	349916	350309
chr2	1379542	1379986
chr2	1754558	1754932
chr2	3246133	3247170
chr2	8738335	8738766
chr2	9546196	9546566
chr2	10107521	10107889
chr2	10423315	10423750
chr2	10443648	10444414
chr2	11924903	11925407
chr2	11969423	11970813
chr2	15317155	15317644
chr2	15453727	15454441
chr2	16838207	16838649
chr2	20277265	20277726
chr2	25642469	25643056
chr2	26231636	26232423
chr2	27109916	27110435
chr2	30929904	30930224
chr2	31021097	31021868
chr2	33311528	33312057
chr2	37424975	37425471
chr2	37603411	37603899
chr2	37882044	37882481
chr2	38303351	38304592
chr2	38760330	38760747
chr2	39368182	39368865
chr2	39754262	39754819
chr2	40256193	40256679
chr2	40679132	40679720
chr2	43286416	43287036
chr2	43448273	43448647
chr2	45004670	45005010
chr2	46002055	46002333
chr2	46595610	46595925
chr2	48571025	48571652
chr2	54168938	54169268
chr2	54221655	54222426
chr2	55065704	55066042
chr2	55094016	55094483
chr2	58676717	58677097
chr2	60563715	60564719
chr2	60578689	60579963
chr2	60619116	60619786
chr2	61198542	61199234
chr2	61211880	61212226
chr2	63002071	63002537
chr2	64441063	64442289
chr2	64994129	64994539
chr2	68452371	68452790
chr2	68499606	68500094
chr2	68638268	68639260
chr2	68948611	68949192
chr2	70296161	70296569
chr2	70348441	70348827
chr2	70403419	70404006
chr2	71127354	71127756
chr2	71291849	71292235
chr2	71504704	71505012
chr2	71643814	71644736
chr2	73220215	73220698
chr2	85975153	85975690
chr2	86088300	86088691
chr2	86471057	86471475
chr2	87625281	87625881
chr2	87754738	87755613
chr2	87807171	87807855
chr2	96688498	96689094
chr2	97472303	97472969
chr2	97540094	97540721
chr2	98547628	98547931
chr2	99082207	99082550
chr2	99438947	99439692
chr2	99552563	99553383
chr2	101011637	101012097
chr2	102353155	102353649
chr2	106412612	106412985
chr2	106809308	106809694
chr2	110296801	110297204
chr2	110297292	110297613
chr2	111976885	111977515
chr2	112251374	112251707
chr2	112761805	112762165
chr2	113431702	113432260
chr2	113992709	113993542
chr2	121026658	121027211
chr2	122067356	122067820
chr2	122476186	122476626
chr2	134711108	134711665
chr2	134779382	134779750
chr2	136415671	136416113
chr2	145353288	145353630
chr2	145429237	145429849
chr2	145444438	145444792
chr2	145693265	145693647
chr2	146509172	146510365
chr2	148447065	148447563
chr2	153445438	153445782
chr2	157252625	157253011
chr2	160735455	160736067
chr2	162761960	162762536
chr2	165596448	165596853
chr2	165617720	165618566
chr2	172179873	172180287
chr2	174235044	174235381
chr2	174804353	174805090
chr2	175418623	175419175
chr2	175473234	175473734
chr2	175476611	175476958
chr2	175617141	175617477
chr2	177861838	177862474
chr2	181937246	181937688
chr2	191397225	191397682
chr2	191718715	191719281
chr2	191756182	191756519
chr2	192435877	192436551
chr2	192476224	192476729
chr2	192529762	192530465
chr2	192531425	192531828
chr2	192604713	192605229
chr2	194340474	194341301
chr2	194407289	194407928
chr2	196426045	196426411
chr2	197015792	197016180
chr2	197139042	197139482
chr2	197911198	197911518
chr2	198105277	198105746
chr2	198161625	198161945
chr2	198162050	198162332
chr2	201063771	201064110
chr2	201316195	201316633
chr2	201320809	201321249
chr2	201904767	201905109
chr2	202015915	202016579
chr2	208000486	208001101
chr2	208349400	208349850
chr2	214021931	214022416
chr2	216319193	216319655
chr2	216869376	216870223
chr2	217087339	217088051
chr2	217410143	217410610
chr2	218710938	218711392
chr2	223662581	223663082
chr2	225747280	225747645
chr2	226983356	226983711
chr2	228280307	228281187
chr2	230918793	230919211
chr2	231808260	231808661
chr2	232418977	232419892
chr2	234094318	234095164
chr2	234156369	234156777
chr2	237086229	237086614
chr2	237086719	237087007
chr2	237454412	237454743
chr2	238918201	238918572
chr2	239007084	239008327
chr2	239015549	239016507
chr2	239480015	239480422
chr2	240144506	240145074
chr2	240196819	240197261
chr2	241949454	241949764
chr2	241975472	241976451
chr2	242743710	242744836
chr2	242759455	242759772
chr2	243153082	243154104
chr20	1600544	1601150
chr20	1682958	1683327
chr20	3074424	3074963
chr20	3400822	3401450
chr20	3741793	3742115
chr20	4045218	4045600
chr20	4587906	4588253
chr20	4953949	4954954
chr20	5634465	5634949
chr20	6688065	6688602
chr20	7860336	7861006
chr20	10234434	10234882
chr20	10457014	10457457
chr20	10469111	10469545
chr20	10491885	10492731
chr20	15788356	15788917
chr20	15966407	15966990
chr20	17919521	17920310
chr20	20213378	20214135
chr20	20297847	20298444
chr20	20341060	20341397
chr20	21295840	21296282
chr20	23205834	23206574
chr20	25848560	25849031
chr20	29582684	29583100
chr20	30457862	30458726
chr20	31072948	31073312
chr20	32462877	32463260
chr20	32609971	32610260
chr20	32993140	32993529
chr20	33002847	33003269
chr20	33064083	33064397
chr20	33759521	33760257
chr20	34078355	34079194
chr20	34268371	34269089
chr20	35169606	35170319
chr20	35228181	35228670
chr20	35503413	35503862
chr20	35586268	35586603
chr20	35637003	35637500
chr20	35898789	35899473
chr20	43205458	43205902
chr20	43974698	43975354
chr20	44037479	44037802
chr20	44633553	44634227
chr20	44642466	44643200
chr20	45989310	45989797
chr20	46354146	46354419
chr20	47364541	47364972
chr20	47892886	47893356
chr20	48285051	48285491
chr20	48293057	48293833
chr20	48418927	48419651
chr20	48628679	48629474
chr20	48788713	48789276
chr20	49133039	49133582
chr20	49163321	49163653
chr20	50021151	50021575
chr20	50121345	50121726
chr20	52353373	52353709
chr20	52446592	52447147
chr20	52510390	52510901
chr20	55956850	55957162
chr20	57033824	57034352
chr20	57591812	57592236
chr20	57916789	57917859
chr20	61199812	61201301
chr20	61518807	61519201
chr20	62359734	62360068
chr20	62417647	62418133
chr20	62434826	62435537
chr20	62489781	62490557
chr20	62541040	62541335
chr20	62738819	62739262
chr21	9584820	9585330
chr21	9968283	9968875
chr21	16048087	16049049
chr21	16106448	16106877
chr21	16273909	16274453
chr21	18759366	18759722
chr21	18826662	18827356
chr21	19156124	19156820
chr21	24270660	24270926
chr21	25209958	25210560
chr21	25448541	25448887
chr21	26558556	26559051
chr21	26588051	26588839
chr21	26796440	26796754
chr21	26796993	26797312
chr21	27145045	27145729
chr21	27339640	27340671
chr21	30605532	30606308
chr21	30608059	30608458
chr21	32879000	32879671
chr21	33159980	33160412
chr21	34442184	34442991
chr21	35739659	35739983
chr21	36041745	36042293
chr21	36260214	36262633
chr21	36283683	36284181
chr21	36297092	36297728
chr21	36341228	36341605
chr21	36412280	36412798
chr21	37682306	37682950
chr21	37703229	37703552
chr21	38119608	38120598
chr21	38835409	38835799
chr21	40105908	40106546
chr21	43236953	43237385
chr21	43348771	43349121
chr21	43540535	43540796
chr21	43560624	43561124
chr21	43880424	43881514
chr21	43885031	43886082
chr21	43906585	43906974
chr21	44013336	44013678
chr21	44593082	44593898
chr21	45160495	45160971
chr21	45662047	45662343
chr21	45930401	45931044
chr21	46331940	46332293
chr21	46333991	46334519
chr21	46524405	46524824
chr21	46548573	46548878
chr21	46975343	46976254
chr21	47010307	47011157
chr21	47016608	47016981
chr21	48025962	48026566
chr22	17048473	17048971
chr22	17372886	17373353
chr22	19407145	19407666
chr22	19711605	19711941
chr22	19811816	19812318
chr22	20225613	20227115
chr22	20420439	20420651
chr22	20657141	20657470
chr22	21399115	21400382
chr22	21678728	21679097
chr22	21795045	21795671
chr22	21971175	21971603
chr22	23130701	23131009
chr22	23470558	23470953
chr22	23558736	23559128
chr22	24701152	24701712
chr22	25939963	25940295
chr22	27054603	27055263
chr22	27976293	27976732
chr22	28838219	28838909
chr22	29225373	29225736
chr22	30651840	30652390
chr22	31480763	31481751
chr22	31627133	31627652
chr22	35767552	35768232
chr22	36755211	36755592
chr22	36942223	36942626
chr22	37441122	37441450
chr22	37582343	37582672
chr22	37727756	37728209
chr22	38213644	38214188
chr22	39120978	39121305
chr22	39468555	39469098
chr22	40347611	40348003
chr22	40451438	40451908
chr22	41107529	41107957
chr22	43176129	43176551
chr22	43297617	43298510
chr22	43308168	43308412
chr22	43318875	43319205
chr22	43403606	43404009
chr22	43523994	43524503
chr22	43548319	43548740
chr22	44568306	44569068
chr22	45675620	45676055
chr22	45732835	45733328
chr22	46440558	46440877
chr22	46449157	46450498
chr22	46466573	46467716
chr22	46923982	46924460
chr22	47000232	47000672
chr22	47149929	47150664
chr22	50050531	50051919
chr22	50523680	50524464
chr22	50835945	50836429
chr22	50888150	50888626
chr22	50919665	50920592
chr3	9395838	9396596
chr3	11101018	11101560
chr3	11269228	11269585
chr3	11798863	11799351
chr3	12234940	12235374
chr3	12235765	12236079
chr3	12723335	12723985
chr3	13001412	13001713
chr3	13024011	13024542
chr3	14377689	14378019
chr3	15482443	15482824
chr3	16474139	16474595
chr3	16475106	16475631
chr3	18479989	18480476
chr3	20065272	20065624
chr3	20090322	20091084
chr3	20102371	20102975
chr3	23789957	23790622
chr3	27707892	27708581
chr3	30397068	30397672
chr3	31592220	31592482
chr3	31797579	31797923
chr3	32012266	32012767
chr3	32044415	32044924
chr3	32480408	32481084
chr3	33131076	33131358
chr3	35693378	35693805
chr3	36942228	36942590
chr3	36999360	36999838
chr3	37669601	37670133
chr3	39305576	39305924
chr3	40654351	40654817
chr3	42066961	42067824
chr3	42107961	42109251
chr3	42417804	42418330
chr3	46150634	46151201
chr3	46395256	46395906
chr3	47308139	47308777
chr3	48252893	48254009
chr3	49170785	49171341
chr3	49275822	49276563
chr3	49750073	49750699
chr3	49984156	49984852
chr3	50119342	50120272
chr3	52925793	52926161
chr3	53174755	53175243
chr3	53782763	53783235
chr3	55001514	55002211
chr3	56792590	56793014
chr3	56824249	56824829
chr3	57014794	57015204
chr3	57019981	57020304
chr3	57112242	57113588
chr3	57789351	57789834
chr3	58020606	58021120
chr3	58027079	58027897
chr3	59371931	59372262
chr3	59769229	59769817
chr3	61001470	61002028
chr3	66522592	66523565
chr3	67098518	67099406
chr3	69370819	69371052
chr3	69375965	69376538
chr3	69591545	69592109
chr3	71080406	71080682
chr3	71257485	71257987
chr3	71275580	71276918
chr3	71409796	71410197
chr3	72004707	72005039
chr3	72184139	72184615
chr3	72871273	72871829
chr3	78317962	78318492
chr3	79067838	79068969
chr3	80820218	80820630
chr3	81534533	81535072
chr3	85553271	85554459
chr3	85633986	85634431
chr3	88052336	88052667
chr3	93787907	93788384
chr3	98497296	98497544
chr3	98497667	98498293
chr3	98505389	98505898
chr3	101536837	101537456
chr3	101556028	101556508
chr3	101657313	101657660
chr3	105086542	105087851
chr3	105136400	105136717
chr3	105549503	105550319
chr3	107416299	107417123
chr3	107780916	107781426
chr3	107853213	107853624
chr3	108778111	108778622
chr3	111335138	111335825
chr3	111480082	111480523
chr3	111839065	111839575
chr3	112217650	112218585
chr3	112513448	112513918
chr3	113473263	113473961
chr3	114169928	114170348
chr3	114577179	114577584
chr3	120397208	120397795
chr3	122407900	122408331
chr3	122413873	122414207
chr3	123324025	123324319
chr3	123329060	123329647
chr3	124369620	124370047
chr3	124829363	124829935
chr3	125853009	125853326
chr3	126397539	126398641
chr3	128201720	128202451
chr3	128211617	128212050
chr3	128303065	128303674
chr3	128831141	128831597
chr3	131964463	131965056
chr3	132125916	132126247
chr3	134369380	134370368
chr3	136619588	136619886
chr3	140769490	140770718
chr3	142937700	142938020
chr3	143323695	143324211
chr3	146224374	146224865
chr3	148243348	148243953
chr3	149088761	149089239
chr3	149166078	149166681
chr3	150537678	150538938
chr3	151971834	151972330
chr3	155429784	155430237
chr3	156201790	156202752
chr3	156513708	156514273
chr3	157155323	157155918
chr3	157250420	157250720
chr3	159562603	159562924
chr3	159756632	159757104
chr3	172268273	172268697
chr3	176827517	176827964
chr3	177063003	177063937
chr3	178899741	178900344
chr3	183258519	183259029
chr3	183259624	183260039
chr3	184742772	184743506
chr3	185049960	185050507
chr3	185813394	185813895
chr3	185826208	185826551
chr3	185973458	185973962
chr3	186730407	186730854
chr3	187904838	187905223
chr3	187960210	187960972
chr3	188118238	188118742
chr3	188506357	188506894
chr3	188513698	188514222
chr3	191018807	191019285
chr3	193590135	193590468
chr3	193722903	193723247
chr3	193764843	193765384
chr3	194869214	194869686
chr3	194871026	194871543
chr3	195380525	195380995
chr3	195437547	195438174
chr3	195534653	195535086
chr3	195823112	195823844
chr3	196331467	196331814
chr3	196351776	196352191
chr3	196689170	196689620
chr4	43332	43834
chr4	1421459	1421859
chr4	1421907	1422302
chr4	1930102	1930718
chr4	2592842	2593360
chr4	2787315	2787670
chr4	2787906	2788291
chr4	2799579	2800866
chr4	2839811	2840231
chr4	3259255	3260258
chr4	3287460	3288383
chr4	3307197	3307777
chr4	4108526	4109543
chr4	5127055	5127563
chr4	6943716	6944405
chr4	7033430	7034092
chr4	8243717	8244243
chr4	8919690	8920316
chr4	9270130	9270440
chr4	10024726	10025035
chr4	10046150	10046941
chr4	10642081	10642518
chr4	10953313	10953757
chr4	13612927	13613374
chr4	14179655	14180409
chr4	15667400	15667785
chr4	25332924	25333455
chr4	25348546	25348849
chr4	25881889	25882300
chr4	26077838	26078217
chr4	26789069	26790225
chr4	38069035	38069475
chr4	38782826	38783196
chr4	39126579	39127226
chr4	39633152	39634384
chr4	40290241	40290500
chr4	40297170	40297586
chr4	41648803	41649254
chr4	41649333	41649808
chr4	41959664	41960178
chr4	46995240	46996058
chr4	52892127	52892568
chr4	53849769	53850241
chr4	54173873	54174266
chr4	65450608	65450973
chr4	71544094	71544580
chr4	71793204	71793744
chr4	71871868	71872349
chr4	73370982	73371369
chr4	74046456	74047334
chr4	76944573	76944923
chr4	76983125	76983570
chr4	77838688	77839496
chr4	77928493	77929411
chr4	78739284	78739578
chr4	79510246	79511038
chr4	79534995	79535513
chr4	80827501	80827941
chr4	81619682	81620156
chr4	82668375	82668870
chr4	83189238	83190067
chr4	83786693	83787142
chr4	83946745	83947695
chr4	84133468	84134041
chr4	84491156	84491562
chr4	86419402	86419923
chr4	86634121	86634513
chr4	87825113	87825777
chr4	88600670	88601152
chr4	88894748	88895081
chr4	89534549	89535055
chr4	90948533	90949104
chr4	99209562	99210216
chr4	99262473	99262903
chr4	100738491	100738763
chr4	100777311	100777787
chr4	102774220	102774625
chr4	102783566	102784137
chr4	102928972	102929440
chr4	103995917	103996457
chr4	105982547	105982862
chr4	110955172	110955458
chr4	113205549	113206514
chr4	113436212	113438018
chr4	114746381	114746793
chr4	115519376	115520400
chr4	119681611	119682022
chr4	120024406	120024826
chr4	122898739	122899555
chr4	123747934	123749544
chr4	124373782	124374106
chr4	129879255	129879721
chr4	133148542	133149285
chr4	140233914	140234473
chr4	141477704	141478265
chr4	142253751	142254971
chr4	144323879	144324285
chr4	145279043	145279618
chr4	146116320	146116612
chr4	146970746	146971390
chr4	146980305	146980650
chr4	147207306	147207793
chr4	148752915	148753342
chr4	151047248	151048361
chr4	152808629	152809060
chr4	153605140	153605634
chr4	153617862	153618521
chr4	159817276	159817764
chr4	164534545	164535026
chr4	166222985	166223411
chr4	166385812	166386296
chr4	169632784	169633314
chr4	169752893	169754473
chr4	171123703	171124345
chr4	172504067	172504771
chr4	174239525	174240341
chr4	175143496	175143783
chr4	178260769	178261451
chr4	180979094	180980708
chr4	185240511	185241078
chr4	185264647	185265324
chr4	185342115	185342627
chr4	185777395	185777759
chr4	185904599	185905507
chr4	186055613	186055900
chr4	190286431	190286878
chr4	190411758	190412282
chr4	190767311	190768350
chr4	190769713	190770199
chr4_gl000193_random	78425	78974
chr4_gl000193_random	84070	84545
chr5	1113064	1113500
chr5	1191061	1191493
chr5	1333392	1333931
chr5	3891154	3891605
chr5	5155641	5156407
chr5	10913881	10914494
chr5	14212122	14212862
chr5	14347108	14347409
chr5	16625156	16625573
chr5	17255527	17256134
chr5	32020336	32020881
chr5	32304740	32305078
chr5	32843053	32843610
chr5	35803102	35803744
chr5	37184854	37185363
chr5	38845698	38846474
chr5	40490485	40490969
chr5	40628541	40628912
chr5	43338949	43339472
chr5	49724356	49724772
chr5	52765810	52766179
chr5	54068416	54069096
chr5	55778198	55778635
chr5	56124932	56125273
chr5	56134234	56134673
chr5	56516827	56517096
chr5	56791126	56791548
chr5	57785973	57786583
chr5	58904618	58905064
chr5	61572853	61573187
chr5	61985557	61986271
chr5	65306026	65306662
chr5	66488944	66489246
chr5	67337092	67337557
chr5	68891840	68892549
chr5	69746968	69747614
chr5	70298746	70299428
chr5	73786615	73787017
chr5	74907386	74907925
chr5	76034537	76035343
chr5	76528725	76529254
chr5	82602399	82603000
chr5	84015515	84015977
chr5	86275561	86276218
chr5	88731096	88731525
chr5	88739905	88740424
chr5	92919916	92920310
chr5	95259791	95260166
chr5	96293500	96294083
chr5	96296849	96297129
chr5	96344879	96345706
chr5	96454408	96454725
chr5	98175210	98175802
chr5	98340600	98341097
chr5	98871723	98872014
chr5	101859261	101859624
chr5	101867083	101867630
chr5	102138441	102138812
chr5	106724205	106724583
chr5	112860605	112861374
chr5	113573482	113573891
chr5	114610293	114610640
chr5	122037417	122038552
chr5	122335696	122335993
chr5	122371965	122372852
chr5	122425090	122425624
chr5	123312198	123312757
chr5	123333052	123333750
chr5	123370590	123371116
chr5	124347559	124348218
chr5	124744335	124744776
chr5	126097717	126098463
chr5	126904984	126905701
chr5	129000083	129000561
chr5	130883900	130884283
chr5	132759275	132760053
chr5	133279985	133280464
chr5	133406573	133407297
chr5	133890131	133890866
chr5	137704957	137705771
chr5	138363572	138363910
chr5	139037400	139037710
chr5	139069096	139069663
chr5	140777302	140777821
chr5	141394820	141395065
chr5	142226057	142226348
chr5	142480744	142481039
chr5	142555556	142556005
chr5	148595234	148595730
chr5	148865149	148865891
chr5	149160201	149160627
chr5	149643476	149644106
chr5	149809130	149809527
chr5	149840764	149841155
chr5	150142757	150143367
chr5	150284187	150284933
chr5	150474885	150475460
chr5	150613179	150613751
chr5	156631672	156632147
chr5	157156902	157157238
chr5	157501819	157502615
chr5	158524849	158525174
chr5	159157145	159157450
chr5	161695762	161696531
chr5	171614076	171614416
chr5	173160893	173161486
chr5	175863302	175864093
chr5	176060680	176061014
chr5	176085931	176086289
chr5	177034441	177034819
chr5	179279891	179280235
chr5	179496836	179497270
chr5	180045901	180046473
chr5	180075822	180076923
chr5	180300805	180301234
chr5	180596414	180596736
chr5	180868358	180868986
chr6	399714	400254
[truncated: 663 more rows]

## Sheet: C4
chr1	1306623	1307250
chr1	1411092	1411729
chr1	1891269	1891810
chr1	3493903	3494957
chr1	5772987	5773806
chr1	5777151	5777687
chr1	6640933	6641298
chr1	8907950	8908531
chr1	9096698	9097080
chr1	9299765	9300155
chr1	9954264	9954595
chr1	11435676	11436320
chr1	12532897	12533785
chr1	12538207	12539103
chr1	13824876	13825609
chr1	13840385	13840711
chr1	16115115	16115750
chr1	16242965	16243774
chr1	16393650	16394176
chr1	16488814	16489236
chr1	17274735	17275396
chr1	17512608	17513133
chr1	19835364	19835743
chr1	20511684	20512801
chr1	21814624	21815220
chr1	22142100	22142872
chr1	25968899	25969666
chr1	26081121	26081743
chr1	27049710	27050539
chr1	27742670	27743372
chr1	27754853	27755598
chr1	29870546	29871063
chr1	30179699	30180183
chr1	30851718	30852278
chr1	31233586	31233981
chr1	32686345	32686693
chr1	33807821	33808403
chr1	39513227	39513964
chr1	41860680	41861271
chr1	41864940	41865350
chr1	41865876	41866204
chr1	42039523	42040256
chr1	42230724	42231138
chr1	43202817	43203244
chr1	43847151	43847564
chr1	44034885	44035317
chr1	45259341	45259700
chr1	46879336	46879638
chr1	47060781	47061316
chr1	47079527	47079875
chr1	47644802	47645214
chr1	48337420	48337927
chr1	48693055	48693670
chr1	50717241	50717826
chr1	54719184	54719599
chr1	55606250	55606575
chr1	58452119	58452532
chr1	59444711	59445247
chr1	59522819	59523503
chr1	60747021	60747372
chr1	61298918	61299340
chr1	62054367	62054670
chr1	62798994	62799550
chr1	62822111	62822477
chr1	63224924	63225496
chr1	64179860	64180320
chr1	65090061	65090553
chr1	65631269	65631776
chr1	67447388	67447678
chr1	68003494	68003838
chr1	68412817	68413321
chr1	74058729	74059892
chr1	74969865	74970153
chr1	76250354	76250938
chr1	77133712	77134110
chr1	77745663	77745990
chr1	77900700	77901243
chr1	79115151	79115659
chr1	85238063	85238368
chr1	85796483	85796878
chr1	88419321	88419797
chr1	89060931	89061383
chr1	89954643	89955181
chr1	93456426	93456773
chr1	94158497	94159256
chr1	95391017	95391418
chr1	97603613	97604252
chr1	100173139	100173445
chr1	101758915	101759637
chr1	101985847	101986149
chr1	105307696	105308121
chr1	105474684	105476152
chr1	107347626	107347891
chr1	108293031	108293351
chr1	108656756	108657276
chr1	109782082	109782402
chr1	112135296	112135974
chr1	112912128	112912687
chr1	114483148	114483776
chr1	114545551	114546422
chr1	114825460	114825767
chr1	115681548	115682012
chr1	116197374	116198155
chr1	116681452	116682175
chr1	117057528	117058700
chr1	117100759	117101168
chr1	117327699	117328109
chr1	117360244	117360633
chr1	117636453	117636945
chr1	119502536	119503101
chr1	120174068	120174754
chr1	120286726	120287047
chr1	120351612	120351922
chr1	120759136	120759493
chr1	143243448	143243910
chr1	143943400	143943933
chr1	144036807	144037215
chr1	146685969	146686275
chr1	147006271	147006676
chr1	147470369	147470759
chr1	147817800	147818091
chr1	148927924	148928469
chr1	149297703	149298034
chr1	149887646	149888065
chr1	153004476	153004905
chr1	153743162	153744088
chr1	155945835	155946277
chr1	156458849	156459304
chr1	156777418	156777774
chr1	158150598	158151227
chr1	158217839	158218315
chr1	158244584	158245172
chr1	158624338	158624962
chr1	158979263	158980057
chr1	160139255	160139796
chr1	160825375	160825802
chr1	162025807	162026162
chr1	162121930	162122762
chr1	162358816	162360126
chr1	164756577	164756890
chr1	165600892	165601501
chr1	165820106	165820870
chr1	166871439	166872006
chr1	167078342	167078852
chr1	167079828	167080172
chr1	167399333	167400315
chr1	167678117	167678876
chr1	168204496	168204825
chr1	168408822	168409392
chr1	171624427	171624979
chr1	172123710	172124109
chr1	172616128	172616713
chr1	172694130	172694475
chr1	173027040	173027502
chr1	173164604	173165315
chr1	173378799	173379112
chr1	175288592	175289104
chr1	175642382	175643224
chr1	177091896	177092410
chr1	177139753	177140653
chr1	177150489	177151349
chr1	178900969	178901712
chr1	179678924	179679343
chr1	181118545	181119336
chr1	183197144	183197529
chr1	183512775	183513060
chr1	183592377	183592679
chr1	183925636	183926388
chr1	184761576	184762311
chr1	186181801	186182095
chr1	188751396	188751716
chr1	192475793	192476124
chr1	192500180	192500572
chr1	199130869	199131320
chr1	199582328	199582922
chr1	200479301	200479601
chr1	201499987	201500365
chr1	202220588	202221248
chr1	202596206	202596642
chr1	203576000	203576811
chr1	204073432	204074357
chr1	204430447	204431521
chr1	204681220	204681841
chr1	206087973	206088417
chr1	206641250	206641816
chr1	206763377	206763771
chr1	206845281	206845691
chr1	206876977	206877450
chr1	206986431	206986890
chr1	207598122	207598585
chr1	208037244	208037549
chr1	208239183	208239680
chr1	209941656	209942334
chr1	211798441	211798753
chr1	212659138	212659928
chr1	213892592	213893312
chr1	214724205	214725219
chr1	218550461	218551052
chr1	219047587	219048085
chr1	221508541	221509485
chr1	221651420	221651798
chr1	221885583	221886003
chr1	221886488	221886776
chr1	221957311	221957810
chr1	222000145	222000931
chr1	222012998	222013603
chr1	222061527	222062356
chr1	222135021	222135581
chr1	223738239	223738900
chr1	224685576	224686540
chr1	224803488	224804639
chr1	224811006	224812104
chr1	225642449	225642842
chr1	226067544	226068305
chr1	226402969	226403391
chr1	226591175	226591565
chr1	226616552	226617217
chr1	227517981	227518575
chr1	228122334	228123168
chr1	228141042	228141931
chr1	231156072	231156439
chr1	233079228	233080033
chr1	235730783	235731752
chr1	236284024	236284607
chr1	236319763	236320439
chr1	236447668	236448103
chr1	237725615	237725916
chr1	237963088	237963505
chr1	238415471	238415991
chr1	238648318	238649269
chr1	240061291	240061816
chr1	243432557	243433233
chr1	243658113	243658733
chr1	243669227	243669881
chr1	243670709	243670985
chr1	244482653	244483363
chr1	244826422	244826697
chr1	244941577	244942034
chr1	245342879	245343488
chr1	245862037	245862689
chr1	246845117	246845544
chr1	247242744	247243166
chr1	247844528	247845148
chr10	440132	441040
chr10	463697	463991
chr10	504073	504842
chr10	675345	675811
chr10	735366	736159
chr10	1505088	1505619
chr10	1507349	1508142
chr10	1748878	1749274
chr10	6262160	6262990
chr10	6515380	6515759
chr10	6584879	6585671
chr10	6649142	6649503
chr10	7077092	7077664
chr10	7281331	7281670
chr10	8102067	8102632
chr10	11246285	11246884
chr10	11916479	11917365
chr10	12526778	12527685
chr10	13760023	13760827
chr10	14226590	14228135
chr10	17071531	17072059
chr10	18094905	18095394
chr10	18871416	18872155
chr10	20071327	20071828
chr10	22177874	22178307
chr10	23383966	23385355
chr10	24216910	24217317
chr10	25210136	25210648
chr10	25351324	25351945
chr10	25369878	25370263
chr10	27162156	27162412
chr10	28623858	28624420
chr10	30167227	30167826
chr10	30285522	30286005
chr10	30315651	30317164
chr10	30337916	30338501
chr10	30536626	30537039
chr10	32939166	32939673
chr10	33406755	33407158
chr10	33482128	33482758
chr10	34939120	34939535
chr10	35698011	35698572
chr10	35929549	35930245
chr10	37177908	37178247
chr10	43587284	43587648
chr10	44811747	44812614
chr10	45374002	45375004
chr10	46564863	46565222
chr10	46762055	46762397
chr10	47599088	47600726
chr10	48277508	48278213
chr10	49272315	49272645
chr10	50396106	50396753
chr10	50517639	50518875
chr10	52257398	52257791
chr10	53638935	53639490
chr10	53992913	53994122
chr10	54276792	54277148
chr10	54531771	54532183
chr10	54644036	54644402
chr10	57359101	57359334
chr10	60042127	60042886
chr10	63664519	63664821
chr10	64440929	64441563
chr10	64684060	64684666
chr10	65625966	65626928
chr10	65632081	65632427
chr10	65736332	65736635
chr10	70310566	70310870
chr10	70825160	70826093
chr10	70861313	70861848
chr10	71209606	71209936
chr10	71595808	71596801
chr10	72352600	72353064
chr10	72424392	72424885
chr10	72742004	72742524
chr10	75648687	75649176
chr10	76498207	76499365
chr10	76782067	76782476
chr10	76926102	76926457
chr10	77533008	77533564
chr10	78641701	78642376
chr10	78789469	78789982
chr10	79561178	79561907
chr10	80712738	80713584
chr10	80751944	80752688
chr10	80876034	80876971
chr10	80989988	80990931
chr10	81076321	81076915
chr10	81963010	81963526
chr10	82227775	82228125
chr10	82459287	82459783
chr10	82615110	82615469
chr10	87777553	87778008
chr10	89829846	89830211
chr10	90030662	90031521
chr10	91621308	91622060
chr10	93472080	93472447
chr10	94833484	94834265
chr10	95136162	95136680
chr10	97360932	97361289
chr10	98059166	98060034
chr10	98960078	98960783
chr10	99628947	99629705
chr10	102778728	102779234
chr10	104629030	104629809
chr10	105264048	105264553
chr10	105302569	105303273
chr10	105421343	105421795
chr10	105560499	105560932
chr10	105588460	105588874
chr10	109313193	109313667
chr10	109413522	109414061
chr10	111674688	111675157
chr10	111916379	111917199
chr10	114074661	114074948
chr10	114134606	114135249
chr10	114745610	114746272
chr10	114820242	114820756
chr10	114986110	114986844
chr10	115080600	115081103
chr10	115777410	115778074
chr10	115802606	115803954
chr10	116636751	116637148
chr10	116685307	116686304
chr10	119238795	119239152
chr10	120183307	120183692
chr10	121185081	121185727
chr10	121261639	121262474
chr10	121567432	121567905
chr10	123892442	123893017
chr10	123900639	123901176
chr10	124107749	124108713
chr10	124301066	124301561
chr10	125296584	125297535
chr10	126055241	126055994
chr10	126346378	126346787
chr10	126382325	126382830
chr10	126889524	126890199
chr10	128164712	128165326
chr10	130073296	130073625
chr10	131271034	131272160
chr10	131330797	131331827
chr10	132364419	132365117
chr10	133909737	133910173
chr10	134045540	134046485
chr10	134232236	134232650
chr10	134945101	134945763
chr10	135251297	135251778
chr11	187941	188276
chr11	299903	300276
chr11	382072	382664
chr11	1543033	1543584
chr11	2164107	2164381
chr11	2411984	2412373
chr11	2715183	2716083
chr11	2847242	2849130
chr11	2865218	2865740
chr11	3244133	3244650
chr11	6374583	6375032
chr11	6384332	6384645
chr11	6667319	6668681
chr11	6688892	6689406
chr11	6724738	6725066
chr11	8405726	8406469
chr11	8736231	8736635
chr11	8753828	8754897
chr11	8932445	8933379
chr11	10319941	10320294
chr11	10764408	10764694
chr11	12236512	12237271
chr11	12261478	12261899
chr11	14436137	14437118
chr11	14654939	14655382
chr11	14786532	14787294
chr11	16634958	16635895
chr11	16807078	16807383
chr11	16841869	16842351
chr11	16967480	16968063
chr11	17084897	17085480
chr11	17408175	17408489
chr11	17752565	17752909
chr11	18749207	18749550
chr11	19302542	19303007
chr11	19332924	19333235
chr11	19367076	19368356
chr11	21647280	21648059
chr11	22266570	22266909
chr11	24881137	24881968
chr11	26671365	26671692
chr11	29315369	29315776
chr11	29365327	29365626
chr11	30218183	30218504
chr11	30364139	30365158
chr11	32028404	32028763
chr11	32417723	32418301
chr11	32442237	32443059
chr11	32448328	32449082
chr11	32459405	32459788
chr11	33351296	33351614
chr11	33915192	33915923
chr11	33992611	33992960
chr11	34534431	34534725
chr11	35184804	35185114
chr11	35507237	35507620
chr11	36562463	36562998
chr11	36588264	36588590
chr11	42546051	42546556
chr11	43809753	43810517
chr11	43890326	43891077
chr11	44323444	44323809
chr11	44618159	44618884
chr11	44883496	44884366
chr11	45050891	45051307
chr11	45114596	45115363
chr11	45121986	45122330
chr11	47280949	47281585
chr11	47613221	47613682
chr11	47936932	47937644
chr11	48077291	48077736
chr11	50017088	50017433
chr11	57078509	57079405
chr11	57241468	57241996
chr11	58414508	58415332
chr11	58555366	58556242
chr11	58925574	58926288
chr11	59184115	59185138
chr11	60400799	60401909
chr11	60526841	60527282
chr11	60639052	60639522
chr11	60793701	60794212
chr11	61213682	61214048
chr11	62264676	62265164
chr11	63803975	63804303
chr11	64158589	64159192
chr11	64182323	64182691
chr11	64305938	64306440
chr11	65467781	65468220
chr11	66093716	66094333
chr11	68095792	68096228
chr11	68147820	68148839
chr11	68207950	68208311
chr11	68444854	68445468
chr11	68933924	68934669
chr11	69354227	69355081
chr11	69513794	69514599
chr11	74479307	74479721
chr11	76325454	76325816
chr11	77711202	77711505
chr11	78672900	78673621
chr11	78811154	78811505
chr11	79204623	79204929
chr11	82681722	82683004
chr11	83003966	83004370
chr11	85463717	85464539
chr11	85520943	85521422
chr11	85534788	85535376
chr11	86303872	86304387
chr11	86349037	86349448
chr11	88277375	88277909
chr11	88285613	88285931
chr11	92967715	92968262
chr11	95069050	95069570
chr11	95746941	95747727
chr11	95856517	95856884
chr11	96032534	96033067
chr11	96197022	96197511
chr11	96197905	96198216
chr11	102231987	102232749
chr11	103471993	103472324
chr11	104479966	104480278
chr11	105699832	105700402
chr11	107711056	107712092
chr11	108568614	108569138
chr11	111093355	111094126
chr11	111270101	111270742
chr11	118187175	118187890
chr11	120195715	120196496
chr11	120435485	120436073
chr11	121198906	121199585
chr11	121352102	121353758
chr11	122086139	122086490
chr11	122376444	122376798
chr11	122973978	122974368
chr11	123138731	123139240
chr11	124540625	124541063
chr11	124587849	124588596
chr11	125322599	125322903
chr11	125366030	125366537
chr11	125744449	125744754
chr11	126347775	126348237
chr11	127909065	127909946
chr11	128539410	128539736
chr11	129203804	129204142
chr11	129313044	129313618
chr11	129862285	129862609
chr11	130038107	130038407
chr11	130048328	130048818
chr11	130318148	130318934
chr11	134100290	134100704
chr11	134285102	134285695
chr12	272235	272659
chr12	2041528	2041968
chr12	2749824	2750199
chr12	3359996	3360645
chr12	4616012	4616439
chr12	6303034	6303449
chr12	6552552	6553021
chr12	6948983	6949322
chr12	8112244	8112848
chr12	8472797	8473452
chr12	8645543	8646119
chr12	8661525	8662444
chr12	8731918	8732314
chr12	8828146	8828546
chr12	8861884	8862472
chr12	11698277	11699356
chr12	11880042	11880618
chr12	12480713	12481025
chr12	13326399	13326948
chr12	13332169	13333187
chr12	15442196	15442533
chr12	17092649	17093313
chr12	24951043	24951840
chr12	24989309	24989660
chr12	25084504	25085214
chr12	27613380	27614070
chr12	27994287	27994801
chr12	29179312	29179748
chr12	29226590	29226939
chr12	29256377	29257012
chr12	29360947	29361374
chr12	29470358	29471185
chr12	29705312	29705617
chr12	31876060	31876465
chr12	31959983	31960479
chr12	32311426	32311907
chr12	32687993	32688829
chr12	40531052	40531497
chr12	40719191	40719495
chr12	45324760	45325110
chr12	46182841	46183163
chr12	46694416	46695199
chr12	47700625	47701891
chr12	47754432	47755490
chr12	48168929	48169529
chr12	48512714	48513642
chr12	49921480	49921892
chr12	50991194	50991709
chr12	51402874	51403205
chr12	51751033	51751759
chr12	52279653	52280244
chr12	52467744	52468173
chr12	52533289	52533609
chr12	53009240	53009710
chr12	53583801	53584243
chr12	54822260	54822910
chr12	55462247	55462569
chr12	55582795	55583078
chr12	56376254	56376912
chr12	57230818	57231185
chr12	57385233	57385723
chr12	57518080	57518378
chr12	57551695	57552014
chr12	59543782	59544163
chr12	60202157	60202488
chr12	63034325	63034982
chr12	63167707	63167948
chr12	64146060	64146562
chr12	65024992	65025376
chr12	65062877	65063701
chr12	65218033	65218902
chr12	65950506	65950860
chr12	66460048	66461256
chr12	66627821	66628383
chr12	67010386	67010921
chr12	68337114	68337446
chr12	68932927	68933404
chr12	70082708	70083479
chr12	70711388	70712132
chr12	71748611	71749061
chr12	71833183	71835032
chr12	71898223	71898608
chr12	75831373	75831757
chr12	76208741	76209550
chr12	76371480	76372247
chr12	76864382	76864693
chr12	80280748	80281042
chr12	80390921	80391556
chr12	81522757	81523085
chr12	89433737	89434548
chr12	89674620	89675257
chr12	90225114	90225478
chr12	92601813	92602980
chr12	92824980	92825307
chr12	93489164	93489576
chr12	93577964	93578710
chr12	93690843	93691169
chr12	93696415	93697007
chr12	94569728	94570258
chr12	94656117	94657676
chr12	94939951	94940358
chr12	94954438	94955130
chr12	95335182	95335723
chr12	97113690	97114502
chr12	97949802	97950517
chr12	100378097	100379006
chr12	100557600	100558393
chr12	103272922	103273313
chr12	103969056	103969772
chr12	104765633	104766531
chr12	105073911	105074699
chr12	107731107	107731581
chr12	107886199	107887165
chr12	108707486	108708149
chr12	108959807	108960152
chr12	111087224	111087701
chr12	111506076	111506580
chr12	112554204	112554753
chr12	113587335	113587717
chr12	114300912	114301359
chr12	117100364	117100844
chr12	117125623	117126080
chr12	117771070	117771632
chr12	118357346	118357653
chr12	118541322	118542439
chr12	119746820	119747260
chr12	121445355	121445700
chr12	121960866	121961847
chr12	122256597	122256994
chr12	123431257	123432375
chr12	124990797	124991533
chr12	125073260	125073991
chr12	130653807	130654186
chr12	131706633	131707619
chr12	132250783	132251795
chr12	132260785	132261225
chr12	132657609	132658076
chr12	132696388	132697773
chr12	133352893	133353277
chr12	133396538	133397299
chr13	20013237	20013589
chr13	22009792	22010590
chr13	22423508	22423884
chr13	22522717	22523773
chr13	24422659	24423482
chr13	24777936	24778441
chr13	24797998	24798640
chr13	25688328	25688994
chr13	27295248	27296148
chr13	30476186	30476994
chr13	30928688	30929822
chr13	31444326	31445112
chr13	31998289	31998749
chr13	33000271	33000579
chr13	33825230	33825950
chr13	33859543	33860204
chr13	34730970	34731694
chr13	36050314	36051024
chr13	36988604	36988955
chr13	36992000	36992661
chr13	38991951	38992268
chr13	40734932	40735595
chr13	41215139	41215568
chr13	41342396	41342625
chr13	42038004	42038390
chr13	42479755	42480070
chr13	42490487	42491156
chr13	43169162	43169447
chr13	43877146	43877528
chr13	44816981	44817917
chr13	44886966	44887503
chr13	45899880	45900439
chr13	45903595	45904262
chr13	47325778	47326499
chr13	47558016	47558412
chr13	47570083	47570596
chr13	48348260	48348823
chr13	48839277	48839987
chr13	49116711	49117375
chr13	49145341	49146057
chr13	50782999	50783533
chr13	51287757	51288466
chr13	52476847	52477417
chr13	53197711	53198462
chr13	53302601	53303111
chr13	53495215	53495786
chr13	53725492	53726385
chr13	59161127	59161834
chr13	59527639	59528219
chr13	62455006	62455303
chr13	63086339	63087064
chr13	67518498	67519063
chr13	70431376	70431682
chr13	71403843	71404356
chr13	71595948	71596490
chr13	71599622	71600070
chr13	74341397	74342145
chr13	74488260	74488613
chr13	74614348	74614694
chr13	74637013	74637476
chr13	78341438	78341846
chr13	78596122	78596894
chr13	79234250	79234764
chr13	79966960	79967419
chr13	80586396	80586859
chr13	80622687	80623443
chr13	81043872	81044562
chr13	82240768	82241265
chr13	85476364	85476750
chr13	86268070	86268714
chr13	86380694	86381046
chr13	92839649	92839973
chr13	93495675	93496316
chr13	94979380	94980124
chr13	95838147	95838661
chr13	95844036	95844646
chr13	96056042	96056874
chr13	97424217	97424620
chr13	98011544	98012100
chr13	98794391	98795745
chr13	99128436	99129178
chr13	99224235	99224749
chr13	99916232	99916738
chr13	100266781	100267129
chr13	100855726	100856639
chr13	102409836	102410128
chr13	107145774	107146370
chr13	107272156	107272639
chr13	107642181	107642766
chr13	107863385	107863779
chr13	108974609	108974905
chr13	110352450	110352958
chr13	110384116	110384848
chr13	110696804	110697516
chr13	111039629	111040319
chr13	111526791	111527307
chr13	112111069	112111552
chr13	114216739	114217062
chr14	20909050	20909484
chr14	20957474	20958183
chr14	20999131	20999458
chr14	21150569	21151586
chr14	21966722	21967045
chr14	21993985	21994852
chr14	22336649	22337027
chr14	22446487	22447493
chr14	22538660	22539709
chr14	22626984	22627451
chr14	22645749	22646106
chr14	23018772	23019541
chr14	24101186	24101658
chr14	24446286	24446762
chr14	24457538	24458566
chr14	24505099	24506206
chr14	24891503	24891851
chr14	24953044	24953471
chr14	30739814	30740406
chr14	33905133	33905850
chr14	35730807	35731512
chr14	35755387	35755778
chr14	36417130	36417926
chr14	36843109	36843670
chr14	38724451	38725978
chr14	39186067	39186492
chr14	42218649	42219010
chr14	48867795	48868228
chr14	50378393	50378686
chr14	52383703	52384265
chr14	52598359	52598793
chr14	53384988	53386012
chr14	54080140	54080960
chr14	54833488	54833859
chr14	55239839	55241074
chr14	55240739	55241046
chr14	55568833	55569334
chr14	58633149	58633443
chr14	59615049	59615404
chr14	59767966	59768571
chr14	60337065	60338000
chr14	60618248	60618970
chr14	61719518	61720495
chr14	61846352	61846927
chr14	62354381	62354773
chr14	62544609	62544965
chr14	62583720	62584504
chr14	63743349	63743997
chr14	64330990	64331376
chr14	64687195	64687686
chr14	65521060	65521930
chr14	65748606	65749175
chr14	66427721	66428070
chr14	66606867	66607385
chr14	67991169	67991581
chr14	68038054	68038348
chr14	68161435	68162719
chr14	68752052	68752744
chr14	68762106	68762510
chr14	69161292	69161675
chr14	69948330	69949132
chr14	70046756	70047461
chr14	70883473	70883968
chr14	72058690	72059010
chr14	72219704	72220118
chr14	74741910	74742533
chr14	75084753	75085478
chr14	75401270	75401907
chr14	75439928	75440390
chr14	76802650	76803150
chr14	77374902	77375745
chr14	77392665	77393595
chr14	77488564	77489002
chr14	77624452	77624927
chr14	77675073	77675370
chr14	78023396	78023697
chr14	78432134	78432922
chr14	78488337	78488699
chr14	78669225	78669709
chr14	79032586	79033253
chr14	79064415	79064753
chr14	81722676	81723397
chr14	86669949	86670738
chr14	86762396	86763226
chr14	88082433	88082915
chr14	88472393	88473220
chr14	88490124	88490563
chr14	89023899	89024242
chr14	90185755	90186109
chr14	90974867	90975625
chr14	91694562	91695434
chr14	92446585	92446889
chr14	92990927	92991408
chr14	92997506	92998339
chr14	93540104	93541302
chr14	93813709	93814549
chr14	96670895	96671435
chr14	96983984	96984274
chr14	97717764	97718516
chr14	98664633	98665150
chr14	99786345	99786712
chr14	100007939	100008278
chr14	100153305	100153651
chr14	100225764	100226336
chr14	100850061	100850472
chr14	102310544	102311000
chr14	103575245	103575647
chr14	104376537	104376985
chr14	104860275	104861263
chr14	104890854	104891435
chr14	105914992	105915348
chr14	106597998	106598806
chr14	107285686	107286156
chr15	20561658	20562172
chr15	22386701	22387795
chr15	22422947	22423552
chr15	22465892	22466721
chr15	22472573	22473317
chr15	22482666	22483246
chr15	22509148	22509565
chr15	22541820	22542848
chr15	22904074	22904623
chr15	23631084	23631996
chr15	25984769	25985407
chr15	26048071	26048781
chr15	26092258	26092530
chr15	27109737	27110156
chr15	27304775	27305104
chr15	28203900	28204885
chr15	28266841	28267233
chr15	30442024	30442495
chr15	30678533	30678993
chr15	30691065	30691661
chr15	30904406	30905063
chr15	31195631	31196463
chr15	31997012	31997906
chr15	32568446	32568810
chr15	32653297	32653649
chr15	33153914	33154374
chr15	33360873	33361305
chr15	33493883	33494457
chr15	33932042	33932751
chr15	35688378	35688633
chr15	37392425	37392847
chr15	38437384	38437649
chr15	38509452	38509849
chr15	38732443	38733433
chr15	39109919	39110465
chr15	39605244	39605561
chr15	39703707	39704256
chr15	39915527	39916172
chr15	39916921	39917454
chr15	39921562	39921958
chr15	40366044	40366766
chr15	40625933	40626881
chr15	41194745	41195407
chr15	42083119	42083975
chr15	42125005	42125469
chr15	46604351	46604699
chr15	47488060	47488542
chr15	47796778	47797488
chr15	49462064	49462859
chr15	49508248	49509040
chr15	50475648	50476080
chr15	51484687	51485218
chr15	51914093	51915421
chr15	51942116	51942457
chr15	52043186	52044458
chr15	52587385	52588361
chr15	52773884	52774520
chr15	53489511	53489932
chr15	55571754	55572496
chr15	55845122	55845666
chr15	57656817	57657227
chr15	57855667	57855967
chr15	58076366	58076793
chr15	58160325	58160789
chr15	58445518	58445838
chr15	60209734	60210066
chr15	63729013	63729347
chr15	64184943	64185663
chr15	64799476	64800063
chr15	65866419	65866882
chr15	66155013	66155372
chr15	66683084	66683385
chr15	66946508	66947757
chr15	67402701	67403250
chr15	68501955	68502638
chr15	68671724	68672589
chr15	70827763	70828564
chr15	70851509	70852016
chr15	71044436	71044861
chr15	73610792	73611728
chr15	73989156	73989954
chr15	74428394	74429612
chr15	75445449	75446549
chr15	78286100	78287270
chr15	78956073	78956498
chr15	79243639	79244217
chr15	80364608	80365041
chr15	81247895	81248599
chr15	85458184	85458575
chr15	86588181	86588641
chr15	88998218	88998666
chr15	89610969	89612051
chr15	90577574	90578045
chr15	90905322	90905631
chr15	90920029	90920553
chr15	92407918	92408273
chr15	92612686	92613410
chr15	93064744	93065136
chr15	93590708	93591301
chr15	93592047	93592507
chr15	94749440	94750373
chr15	95174843	95175351
chr15	98701633	98701956
chr15	99644967	99646437
chr15	99949235	99949634
chr15	99965194	99965964
chr15	101136970	101137425
chr15	101707810	101709061
chr15	101874202	101874909
chr15	101937822	101938231
chr15	101947637	101948048
chr15	102036431	102036908
chr15	102182113	102182469
chr15	102263383	102263806
chr16	75846	76474
chr16	302724	303394
chr16	374417	375410
chr16	921044	922098
chr16	1494829	1495622
chr16	1588000	1588442
chr16	2669581	2670103
chr16	3062747	3063197
chr16	3126764	3127371
chr16	3136720	3137316
chr16	3414777	3415432
chr16	3628875	3629242
chr16	4356396	4356861
chr16	4711694	4712111
chr16	4850093	4850672
chr16	8944105	8944897
chr16	10646723	10647509
chr16	10859511	10860259
chr16	11654496	11654998
chr16	12173912	12174531
chr16	12498133	12498458
chr16	14727805	14728188
chr16	15775980	15776293
chr16	15859583	15860200
chr16	16155808	16156556
chr16	17107359	17108102
chr16	21127526	21128044
chr16	21413405	21414512
chr16	21619982	21620751
chr16	23978316	23978773
chr16	23987753	23988593
chr16	23998712	23999210
chr16	24510598	24511193
chr16	27773095	27773510
chr16	27849972	27850575
chr16	28629146	28629569
chr16	28814667	28815290
chr16	29392363	29395213
chr16	29494890	29495713
chr16	30626715	30627035
chr16	31270909	31271686
chr16	31344999	31345368
chr16	31707033	31707396
chr16	32884357	32885241
chr16	32951181	32951610
chr16	33458267	33459298
chr16	33605613	33605944
chr16	33715996	33716393
chr16	33722380	33722957
chr16	47425990	47426499
chr16	48054685	48055033
chr16	48721351	48721700
chr16	49475252	49475791
chr16	49497084	49497962
chr16	49518286	49518805
chr16	49626866	49627145
chr16	49834280	49835277
chr16	49890869	49891285
chr16	49890869	49892088
chr16	50842969	50843778
chr16	53125742	53126175
chr16	53583854	53584192
chr16	54964376	54964831
chr16	55160326	55160844
chr16	55978255	55978638
chr16	56295785	56296660
chr16	56547866	56548192
chr16	58115462	58116019
chr16	58131153	58131490
chr16	58155652	58156184
chr16	58270102	58270762
chr16	58459908	58460644
chr16	58528949	58529570
chr16	63394969	63395260
chr16	66304295	66304715
chr16	66349070	66349471
chr16	66628621	66629105
chr16	67959988	67960716
chr16	68321424	68321821
chr16	68389961	68390972
chr16	68790161	68791189
chr16	68815698	68816555
chr16	70771307	70772080
chr16	73156557	73157281
chr16	73340973	73341314
chr16	74485996	74486577
chr16	74635034	74635381
chr16	75098390	75098802
chr16	75142708	75143269
chr16	77009946	77010420
chr16	77317465	77317905
chr16	78344777	78345555
chr16	79123580	79124187
chr16	79127400	79128144
chr16	79883418	79883899
chr16	80379943	80380590
chr16	81554387	81555163
chr16	83974341	83974974
chr16	85260668	85261574
chr16	85362834	85363216
chr16	85714053	85714387
chr16	85719751	85720060
chr16	85863076	85863752
chr16	85948626	85949057
chr16	87228706	87229116
chr16	87469007	87469873
chr16	87756834	87757283
chr16	87758317	87759084
chr16	89104004	89104324
chr16	89402086	89402519
chr17	179643	179963
chr17	1197436	1197845
chr17	1508144	1508607
chr17	2095637	2096463
chr17	2300058	2300438
chr17	2838949	2839393
chr17	4330856	4331257
chr17	5429979	5430491
chr17	5689265	5689967
chr17	6330642	6331288
chr17	6478527	6478944
chr17	7959246	7960030
chr17	8802175	8802914
chr17	8844328	8845198
chr17	9159796	9160447
chr17	9606205	9606903
chr17	9725242	9725683
chr17	9950204	9950683
chr17	10023909	10024450
chr17	10048361	10048848
chr17	10521474	10521765
chr17	16319501	16320199
chr17	16884024	16885000
chr17	16992277	16992857
chr17	17085074	17085937
chr17	17294918	17295793
chr17	17406912	17407376
chr17	17817316	17817716
chr17	17906661	17907015
chr17	18280728	18281120
chr17	18314775	18315859
chr17	18803855	18805030
chr17	18895787	18896902
chr17	18941250	18942459
chr17	19038600	19039933
chr17	19473567	19474034
chr17	20965438	20965776
chr17	28971700	28972121
chr17	29909036	29909578
chr17	30406745	30407236
chr17	30462495	30462895
chr17	30615626	30616180
chr17	32688469	32688889
chr17	33848603	33849182
chr17	36189202	36190012
chr17	36747305	36748027
chr17	36884494	36884932
chr17	37256063	37256628
chr17	38263875	38264892
chr17	38709822	38710468
chr17	41411191	41411897
chr17	42172948	42173658
chr17	42188222	42188965
chr17	43188898	43189725
chr17	43221012	43221698
chr17	43518145	43518832
chr17	43535394	43535722
chr17	45579452	45580230
chr17	46024334	46024601
chr17	46058787	46059207
chr17	46560611	46561363
chr17	47049724	47050153
chr17	47777149	47777995
chr17	55520304	55521155
chr17	55587298	55587739
chr17	55859147	55859971
chr17	56033665	56034048
chr17	57439486	57440219
chr17	59216462	59217000
chr17	59329474	59329975
chr17	59981712	59982489
chr17	60548071	60548748
chr17	61510546	61511103
chr17	62403728	62404419
chr17	63150894	63151671
chr17	63565095	63565580
chr17	64781997	64782588
chr17	64787380	64787912
chr17	65386765	65387174
chr17	66082257	66083971
chr17	66286358	66286819
chr17	66755570	66756340
chr17	67410465	67411437
chr17	70723076	70724143
chr17	71663259	71663957
chr17	72350220	72350531
chr17	72426326	72427508
chr17	72459287	72460057
chr17	72528254	72528886
chr17	72541932	72542405
chr17	72738176	72738741
chr17	72754871	72755968
chr17	72837127	72837753
chr17	73021202	73021994
chr17	73238451	73238845
chr17	73577182	73577809
chr17	73629910	73630309
chr17	74536633	74537268
chr17	74542649	74543780
chr17	74815958	74816566
chr17	75075156	75075497
chr17	75106129	75106440
chr17	75123798	75124459
chr17	75378501	75379011
chr17	75396329	75397013
chr17	75401741	75402390
chr17	75417058	75418002
chr17	75842386	75843348
chr17	76268641	76269109
chr17	76641800	76642430
chr17	76802570	76802937
chr17	76942725	76943057
chr17	78414870	78415226
chr17	78591282	78591520
chr17	78638774	78639169
chr17	78734339	78734758
chr17	78785012	78785911
chr17	78819052	78820538
chr17	78859711	78860281
chr17	78860376	78860871
chr17	78874561	78875082
chr17	78899198	78899828
chr17	78991889	78992699
chr17	79014644	79015080
chr17	79174544	79174951
chr17	79642926	79643759
chr17	80561824	80562394
chr17	80735419	80735961
chr17	80943869	80944329
chr17_gl000205_random	33423	34437
chr17_gl000205_random	118505	119089
chr18	322497	323202
chr18	374395	375200
chr18	811954	813718
chr18	864825	865179
chr18	1664008	1664458
chr18	3129096	3129804
chr18	3498894	3500025
chr18	3665729	3666594
chr18	5868251	5868561
chr18	8052148	8052636
chr18	8988292	8988631
chr18	9016874	9017909
chr18	10477086	10477513
chr18	10519956	10520459
chr18	10628993	10629673
chr18	11849805	11850424
chr18	12200144	12200601
chr18	12236735	12237555
chr18	13216165	13216507
chr18	13390375	13391114
chr18	13455948	13456597
chr18	13505821	13506352
chr18	13813309	13813609
chr18	18851963	18852484
chr18	19262491	19263022
chr18	19265428	19265998
chr18	19535991	19536340
chr18	20651204	20651756
chr18	21165205	21165815
chr18	21408399	21408977
chr18	21451251	21451828
chr18	24201323	24201746
chr18	24229707	24230290
chr18	29077525	29078647
chr18	29238102	29239465
chr18	29303889	29304339
chr18	29437502	29437876
chr18	30129257	30129553
chr18	30294278	30295043
chr18	30510397	30511051
chr18	31451225	31451804
chr18	31702580	31703042
chr18	33038822	33039221
chr18	33046954	33048118
chr18	33876555	33877099
chr18	37379522	37380212
chr18	39486488	39486920
chr18	39693908	39694161
chr18	41151066	41151365
chr18	42305290	42306024
chr18	42309748	42310152
chr18	42419098	42419696
chr18	42467045	42467604
chr18	43407593	43408221
chr18	43419399	43419739
chr18	43429609	43430427
chr18	43913452	43914384
chr18	45972969	45973297
chr18	46327363	46328135
chr18	46377648	46378218
chr18	47860674	47861490
chr18	48686071	48686710
chr18	49194456	49194849
chr18	52495420	52496158
chr18	52650345	52650673
chr18	53782390	53782920
chr18	54671969	54672348
chr18	54684278	54684983
chr18	54744756	54745761
chr18	56202345	56203225
chr18	57069603	57070249
chr18	57585509	57586146
chr18	58989355	58989889
chr18	59248888	59249526
chr18	59405745	59406385
chr18	59627583	59628112
chr18	59639902	59640528
chr18	60891739	60892231
chr18	61245646	61245944
chr18	61572570	61572988
chr18	62380172	62381131
chr18	65135032	65135719
chr18	67550204	67550866
chr18	68166244	68166970
chr18	70339648	70339944
chr18	70752464	70753215
chr18	70900184	70900572
chr18	71749553	71750149
chr18	72654261	72654833
chr18	72782589	72783650
chr18	74633890	74634665
chr18	74919435	74919751
chr18	77256106	77256771
chr18	77550538	77550922
chr19	722504	723177
chr19	932698	933295
chr19	1384555	1384934
chr19	1624481	1624806
chr19	2076374	2077129
chr19	2888385	2889504
chr19	2983919	2984358
chr19	3118296	3118745
chr19	3141856	3142520
chr19	3428261	3429027
chr19	3617422	3617936
chr19	3857563	3857993
chr19	4084233	4084651
chr19	4089110	4090081
chr19	4153300	4153750
chr19	5968019	5968850
chr19	5992773	5993216
chr19	6125568	6125870
chr19	6551907	6552454
chr19	8347279	8347755
chr19	8559054	8559497
chr19	8773762	8774401
chr19	8780684	8781589
chr19	11253742	11254395
chr19	11301909	11303195
chr19	11315490	11316054
chr19	12798235	12798724
chr19	14405684	14406179
chr19	14672658	14673124
chr19	16568102	16568762
chr19	16986668	16987009
chr19	16987452	16988282
chr19	17004882	17005259
chr19	17320145	17320858
chr19	17599144	17600270
chr19	18280407	18280766
chr19	18527667	18528045
chr19	18788718	18789183
chr19	19222667	19223256
chr19	20067505	20067883
chr19	20162624	20163557
chr19	21046012	21046435
chr19	21264706	21265574
chr19	21452563	21452998
chr19	22234881	22235798
chr19	22398553	22398833
chr19	22966501	22967422
chr19	23257757	23258553
chr19	23562400	23563034
chr19	23598514	23599051
chr19	23981995	23982680
chr19	28959590	28960380
chr19	30112956	30113654
chr19	30171377	30171933
chr19	30371471	30372073
chr19	30537418	30537927
chr19	31210354	31210952
chr19	31704899	31705447
chr19	33751438	33752518
chr19	33907160	33907602
chr19	35786523	35787308
chr19	36258496	36259106
chr19	37282413	37283042
chr19	38495155	38495861
chr19	38916419	38917126
chr19	39127500	39128176
chr19	39224980	39225336
chr19	40671483	40671793
chr19	41312652	41313106
chr19	41804000	41804619
chr19	41808411	41808959
chr19	42703139	42704270
chr19	42789761	42790769
chr19	43057476	43057873
chr19	44763827	44764358
chr19	45620452	45620772
chr19	47990128	47990667
chr19	49004791	49005993
chr19	49302160	49302546
chr19	49319261	49319513
chr19	49660839	49661221
chr19	49961771	49962208
chr19	50346480	50347272
chr19	51412461	51413102
chr19	51642562	51642998
chr19	51875832	51876619
chr19	54751756	54752321
chr19	55097882	55098273
chr19	55517222	55517745
chr2	393736	394886
chr2	1369947	1370941
chr2	1609438	1609832
chr2	2883290	2884379
chr2	3611239	3611631
chr2	4182017	4183758
chr2	4721538	4722168
chr2	5813448	5814132
chr2	5836056	5837332
chr2	8294477	8294909
chr2	8804187	8804532
chr2	9909239	9909851
chr2	10633404	10634271
chr2	11841460	11841720
chr2	12309220	12309690
chr2	12695119	12695670
chr2	15603236	15603717
chr2	16809552	16809939
chr2	16817186	16817729
chr2	16836140	16836687
chr2	16847591	16848046
chr2	18093199	18094075
chr2	19157320	19157845
chr2	20235958	20236518
chr2	20674293	20674633
chr2	20739141	20740043
chr2	20778589	20779630
chr2	24162235	24162807
chr2	25050508	25050994
chr2	25328296	25328976
chr2	25508648	25509205
chr2	25524207	25525079
chr2	25781102	25781624
chr2	25805011	25805317
chr2	26832682	26833283
chr2	26914655	26916075
chr2	26963471	26964272
chr2	28589346	28590099
chr2	28844137	28845021
chr2	29532012	29532322
chr2	30546387	30546879
chr2	30906053	30906557
chr2	31046330	31046844
chr2	31444440	31444806
chr2	31541240	31543084
chr2	36584077	36585214
chr2	36734508	36734854
chr2	36845529	36845915
chr2	38059773	38060073
chr2	38892927	38894734
chr2	39959337	39960129
chr2	40078589	40079390
chr2	40146651	40147003
chr2	40286887	40287227
chr2	40328010	40328783
chr2	40590673	40591168
chr2	40716353	40716934
chr2	40781846	40782176
chr2	42106315	42107048
chr2	43405859	43406412
chr2	43427024	43427403
chr2	43437596	43438349
chr2	44317602	44318196
chr2	45918185	45918738
chr2	46016515	46016844
chr2	46052292	46052789
chr2	46406075	46406649
chr2	46504341	46505109
chr2	46717576	46718342
chr2	47103944	47104428
chr2	47194266	47194862
chr2	47284176	47285180
chr2	47298584	47298951
chr2	47943536	47944265
chr2	47965348	47966072
chr2	54607724	54608300
chr2	54621543	54621995
chr2	54730355	54730674
chr2	54801476	54802236
chr2	54905827	54906290
chr2	56410678	56411613
chr2	58675169	58675574
chr2	58967481	58967946
chr2	59541408	59541955
chr2	59640765	59641729
chr2	60115079	60115691
chr2	60327083	60327698
chr2	60627454	60628388
chr2	60771195	60771678
chr2	62540795	62541356
chr2	63351313	63351690
chr2	65284597	65284862
chr2	65597623	65598260
chr2	66561755	66562177
chr2	68052446	68053181
chr2	68067632	68067955
chr2	69170648	69171479
chr2	71679714	71680290
chr2	72364614	72364935
chr2	73200758	73201127
chr2	74280448	74280810
chr2	74814792	74815138
chr2	75071037	75071522
chr2	75703750	75704276
chr2	75750756	75751224
chr2	75832869	75833455
chr2	76123951	76124283
chr2	76826824	76827222
chr2	84450143	84450719
chr2	84530046	84530395
chr2	85009093	85009437
chr2	85097501	85097824
chr2	85316438	85317166
chr2	86265358	86266194
chr2	90115155	90115520
chr2	91847530	91848334
chr2	95564803	95565266
chr2	96347311	96347761
chr2	96911401	96911793
chr2	98334931	98335823
chr2	101010506	101011191
chr2	101196797	101198048
chr2	102080398	102080731
chr2	106406303	106407178
chr2	106712038	106712809
chr2	106799536	106799840
chr2	109751114	109751973
chr2	109760771	109761095
chr2	109965056	109965965
chr2	110086985	110087346
chr2	110673379	110673934
chr2	111212723	111213311
chr2	111615852	111616346
chr2	111632590	111633133
chr2	112913008	112913679
chr2	113388553	113389087
chr2	113463556	113464169
chr2	113589102	113590057
chr2	113938762	113939875
chr2	114030352	114031003
chr2	114081378	114081804
chr2	114082211	114083157
chr2	114309227	114309999
chr2	119640192	119640857
chr2	120866781	120867127
chr2	121100967	121101320
chr2	121250813	121251188
chr2	122159912	122160210
chr2	122574383	122574767
chr2	122893696	122893994
chr2	124784711	124785077
chr2	127782934	127783657
chr2	128395258	128395717
chr2	128417294	128417894
chr2	129048660	129049524
chr2	129358096	129358500
chr2	129360879	129361244
chr2	129473841	129474400
chr2	129659043	129660107
chr2	129728330	129728694
chr2	130569509	130570142
chr2	130737145	130737748
chr2	130737886	130738262
chr2	130914574	130916110
chr2	131594124	131594853
chr2	132128631	132129049
chr2	132272029	132272715
chr2	132272739	132273547
chr2	133025459	133026430
chr2	134965192	134965551
chr2	135002633	135003450
chr2	135218124	135218535
chr2	137063126	137063540
chr2	137076754	137077150
chr2	140977861	140978115
chr2	142312402	142312753
chr2	142669257	142669596
chr2	142923229	142923832
chr2	142943084	142944127
chr2	143731815	143732272
chr2	143916142	143916694
chr2	145078014	145078496
chr2	145268031	145268566
chr2	146081071	146081453
chr2	146241953	146242407
chr2	147491663	147491972
chr2	149356232	149356910
chr2	152493522	152494388
chr2	153782384	153782861
chr2	158220002	158220596
chr2	158365232	158365637
chr2	158429094	158429549
chr2	159602142	159602464
chr2	159651672	159652205
chr2	159996967	159997272
chr2	160105930	160107108
chr2	161267717	161268046
chr2	164011825	164012113
chr2	166466968	166467534
chr2	168719256	168719674
chr2	169033902	169034476
chr2	169049382	169050169
chr2	169193248	169193714
chr2	169204619	169204899
chr2	169966292	169966612
chr2	169998330	169998812
chr2	172878407	172878756
chr2	173061525	173061907
chr2	175206258	175206588
chr2	175442751	175443052
chr2	175643120	175643777
chr2	176068394	176068716
chr2	176231495	176231872
chr2	178618370	178619255
chr2	181988350	181989019
chr2	188847391	188847828
chr2	190739618	190740045
chr2	190983878	190984374
chr2	192489777	192490265
chr2	196351711	196352174
chr2	197278424	197279159
chr2	197876787	197877091
chr2	198080787	198081125
chr2	198677902	198678212
chr2	200174615	200175113
chr2	200323020	200324172
chr2	201534008	201534411
chr2	202076785	202077307
chr2	202278797	202279418
chr2	202725305	202725793
chr2	203291400	203292045
chr2	204349006	204349314
chr2	204676274	204676774
chr2	204891397	204892463
chr2	206577267	206577639
chr2	206790164	206790922
chr2	207125032	207125368
chr2	207971882	207972606
chr2	210421121	210421447
chr2	211900332	211900767
chr2	215438821	215439405
chr2	216197504	216198165
chr2	216545587	216546258
chr2	216693244	216693604
chr2	216784913	216785188
chr2	216882122	216882544
chr2	216887792	216888113
chr2	217075443	217076020
chr2	217630486	217631077
chr2	217814371	217815206
chr2	217954692	217955196
chr2	218113059	218113711
chr2	219261449	219261883
chr2	219552198	219552510
chr2	220113974	220114719
chr2	221968733	221969690
chr2	224466917	224467272
chr2	224759868	224760744
chr2	225740587	225740957
chr2	225803349	225803894
chr2	225848160	225848461
chr2	226979789	226980129
chr2	228229353	228229721
chr2	228252282	228252800
chr2	228268940	228269758
chr2	230999116	231000134
chr2	231505122	231505595
chr2	231515888	231516683
chr2	231812654	231813089
chr2	232805228	232805914
chr2	233298175	233298867
chr2	236179573	236180001
chr2	238431588	238431820
chr2	239494511	239494865
chr2	240040312	240041004
chr2	240672945	240673738
chr2	240884425	240885025
chr2	241329488	241329866
chr2	241855965	241856678
chr2	242049926	242050520
chr2	242753891	242754499
chr2	242908011	242908621
chr2	242962828	242964252
chr20	343068	343430
chr20	576244	576800
chr20	1166140	1166750
chr20	1791627	1792323
chr20	2158788	2159631
chr20	4063012	4063824
chr20	5116361	5116969
chr20	5149332	5150156
chr20	5640066	5640599
chr20	5695047	5695721
chr20	5977377	5977993
chr20	6085458	6085939
chr20	6809500	6809947
chr20	7266591	7266966
chr20	8703002	8703304
chr20	10427669	10428059
chr20	15027501	15028146
chr20	16156030	16156385
chr20	16431074	16432022
chr20	16471457	16472546
chr20	17591194	17591663
chr20	17854711	17855151
chr20	17936459	17937407
chr20	19808563	19809366
chr20	20446932	20447600
chr20	23587059	23587617
chr20	23622863	23623435
chr20	23870373	23870816
chr20	24678810	24679341
chr20	24898907	24899290
chr20	25260855	25261293
chr20	30147905	30148215
chr20	30262562	30263979
chr20	30456697	30457120
chr20	31095884	31096275
chr20	31597167	31597726
chr20	32925849	32926150
chr20	36040739	36041086
chr20	36932252	36932851
chr20	37353791	37354316
chr20	37967640	37968176
chr20	42583805	42584569
chr20	42698778	42699325
chr20	43274590	43275430
chr20	45903310	45903589
chr20	47274282	47274788
chr20	47319759	47320496
chr20	47338564	47339768
chr20	48955064	48955858
chr20	49244767	49245263
chr20	49431881	49432502
chr20	50114096	50115153
chr20	52565609	52566436
chr20	52694807	52695239
chr20	56010364	56011116
chr20	56058275	56058720
chr20	56073830	56074147
chr20	57699331	57699852
chr20	58867073	58867793
chr20	60776376	60777432
chr20	61371259	61372261
chr20	61454062	61454450
chr20	61552603	61552928
chr20	61641435	61642256
chr20	61882419	61883029
chr20	62088886	62089466
chr21	15436591	15436947
chr21	15632052	15632361
chr21	17104700	17104963
chr21	22536259	22536569
chr21	24824724	24825428
chr21	25259636	25260612
chr21	26607209	26607677
chr21	26656080	26656436
chr21	26670558	26671576
chr21	26724966	26725410
chr21	26933922	26934985
chr21	26945856	26946604
chr21	27162385	27163099
chr21	27298227	27298873
chr21	27443083	27443873
chr21	28088242	28088550
chr21	29073340	29073826
chr21	30471923	30472878
chr21	31806389	31806873
chr21	32459936	32460341
chr21	32698820	32699716
chr21	32953123	32953431
chr21	33027100	33027781
chr21	34084306	34084744
chr21	35220559	35221215
chr21	35267016	35267612
chr21	37164883	37165293
chr21	37502225	37502939
chr21	37640069	37640547
chr21	38597795	38598208
chr21	38598376	38598712
chr21	39776063	39776636
chr21	39811134	39811696
chr21	39877612	39877927
chr21	40176916	40178407
chr21	42440475	42441314
chr21	42693105	42693649
chr21	43540982	43541320
chr21	43706559	43706985
chr21	43952865	43953304
chr21	43965153	43965835
chr21	44010773	44011340
chr21	44271926	44272535
chr21	44412031	44412357
chr21	44831897	44832574
chr21	46285361	46286182
chr21	46560256	46560640
chr21	46572141	46572635
chr21	46740508	46741115
chr21	47476986	47477665
chr21	48005401	48006041
chr22	16166446	16166845
chr22	17291682	17292271
chr22	17306071	17306580
chr22	18216920	18217328
chr22	18596606	18597133
chr22	18646693	18647815
chr22	18846654	18847180
chr22	18941942	18942283
chr22	20146357	20146931
chr22	20274468	20275171
chr22	20903701	20904174
chr22	20923486	20923983
chr22	21794381	21794945
chr22	21848487	21849078
chr22	23165052	23166055
chr22	23583075	23583450
chr22	24141084	24141623
chr22	24660321	24660764
chr22	25506784	25507798
chr22	26883918	26884480
chr22	26898944	26899937
chr22	28007817	28008687
chr22	29871557	29871908
chr22	32012326	32012793
chr22	33396544	33397001
chr22	34249703	34250077
chr22	35971406	35971786
chr22	36792712	36793214
chr22	38395516	38396397
chr22	38626053	38626446
chr22	38769765	38770879
chr22	39162181	39162467
chr22	39388872	39389345
chr22	39619272	39619760
chr22	39747585	39748216
chr22	40797653	40798472
chr22	41124761	41125176
chr22	41613484	41614134
chr22	42815387	42815930
chr22	43409515	43410647
chr22	43429877	43430232
chr22	44438072	44438563
chr22	45970215	45970863
chr22	46635340	46636237
chr22	46710291	46710504
chr22	46760403	46760841
chr22	46763423	46763737
chr22	47009442	47009918
chr22	49776276	49777038
chr22	50118286	50118825
chr22	50166336	50166942
chr22	50196706	50197171
chr22	50472934	50474014
chr22	50929071	50929834
chr22	50936647	50936959
chr3	4783111	4783642
chr3	4868464	4868828
chr3	4887504	4888083
chr3	5067872	5068906
chr3	5099461	5099852
chr3	8152708	8153292
chr3	10326156	10326650
chr3	10340978	10342024
chr3	10374507	10375405
chr3	10590682	10591044
chr3	12176535	12176883
chr3	12957636	12958089
chr3	14466069	14466537
chr3	16353290	16354156
chr3	16908116	16908546
chr3	18942517	18943329
chr3	19530476	19530851
chr3	22130767	22131265
chr3	23444221	23444880
chr3	23965324	23965742
chr3	24719589	24720474
chr3	24728091	24728653
chr3	26060257	26061367
chr3	26146136	26146888
chr3	29728387	29728744
chr3	30477424	30477818
chr3	30935929	30936592
chr3	31118549	31119062
chr3	32324787	32325340
chr3	32381589	32381925
chr3	33156674	33157052
chr3	33487876	33488477
chr3	34049671	34050194
chr3	34150621	34151008
chr3	34897697	34898423
chr3	35435327	35435911
chr3	37497826	37498246
chr3	38496792	38497439
chr3	40555303	40555722
chr3	41152347	41152917
chr3	42781311	42781734
chr3	45363497	45364078
chr3	46915815	46916394
chr3	47456219	47456785
chr3	48580714	48581208
chr3	49697240	49697651
chr3	49855235	49855637
chr3	50488036	50488421
chr3	50638487	50638846
chr3	51573398	51573868
chr3	52419245	52419565
chr3	53017019	53018172
chr3	53253899	53254251
chr3	56337475	56337973
chr3	57082159	57083139
chr3	58739819	58740296
chr3	59029102	59029521
chr3	59241887	59242335
chr3	60066973	60068091
chr3	60279705	60280455
chr3	61880572	61881193
chr3	63329155	63329970
chr3	63953300	63954496
chr3	64470019	64470541
chr3	65717979	65718349
chr3	66633045	66633774
chr3	67998478	67999082
chr3	69021568	69021864
chr3	69419360	69420007
chr3	69474436	69474760
chr3	71359882	71360538
chr3	71527724	71528137
chr3	71591602	71592415
chr3	71778925	71779335
chr3	72036945	72037544
chr3	72193893	72194343
chr3	72316121	72316530
chr3	72712589	72713060
chr3	73551730	73552165
chr3	78694766	78695245
chr3	79135625	79135934
chr3	81772787	81773319
chr3	87320275	87321075
chr3	89156356	89157147
chr3	93692070	93693083
chr3	93723182	93723675
chr3	97628888	97630252
chr3	98320973	98321275
chr3	101412418	101412810
chr3	101848976	101849465
chr3	104245686	104246480
chr3	105895519	105896084
chr3	105924782	105925825
chr3	106545813	106546234
chr3	106717726	106718684
chr3	108030623	108031198
chr3	108064398	108065170
chr3	108769461	108769799
chr3	111257587	111258021
chr3	111296623	111297129
chr3	111328996	111329891
chr3	111707974	111708276
chr3	112324082	112324489
chr3	112942458	112943200
chr3	114818753	114819518
chr3	115411731	115412146
chr3	115509612	115509985
chr3	116477102	116477404
chr3	116489675	116490170
chr3	118536584	118536890
chr3	118570518	118571089
chr3	118601264	118601560
[truncated: 1,200 more rows]
