# Supplementary material for: Enhancer engagement sustains oncogenic transformation and progression of B-cell precursor acute lymphoblastic leukemia
Source: J Exp Clin Cancer Res. 2024 Jun 27;43:179. doi: 10.1186/s13046-024-03075-y (PMC11210131; doi:10.1186/s13046-024-03075-y)
Supplement: Supplementary file 3 — Supplementary Material 3: Table 2. Enhancer target genes looping. [file 13046_2024_3075_MOESM3_ESM.xls]

## Sheet: Table_2_enhancer_target_genes_l
chr	start	end	Gene1	Gene2	Gene3	Gene4	Gene5	Gene6	Gene7	Gene8	Gene9	Gene10
chr1	235183187	235184922	LOC101927851	TOMM20	RBM34	ARID4B
chr1	236079931	236081841	LYST	NID1
chr10	5358967	5360736	LINC02561	AKR1C4	UCN3	TUBAL3
chr10	6280556	6282244	PFKFB3	PRKCQ
chr10	32033797	32035614	ARHGAP12	zeb1
chr10	45441008	45442746	TMEM72	RASSF4	DEPP1
chr11	8853564	8855364	DENND2B	AKIP1	ASCL3	TMEM9B
chr11	13161232	13162999	RASSF10	ARNTL
chr11	18404382	18405968	MIR3159_1	LDHA	GTF2H1	HPS5
chr11	34175132	34176651	ABTB2	NAT10	LMO2	CAPRIN1
chr11	35050714	35052747	MIR1343_1	PDHX	APIP	CD44	SLC1A2
chr11	46258018	46259772	CREB3L1	DGKZ	AMBRA1	ATG13
chr11	128211988	128213711	LINC02098	ETS1
chr12	6275769	6277377	CD9	VWF	PLEKHG6
chr12	46866743	46868459	LOC100288798	SLC38A1	SLC38A2
chr14	35884551	35886460	NFKBIA	PRORP	PSMA6	PPP2R3C
chr14	91695375	91697111	GPR68	DGLUCY	RPS6KA5
chr14	95945715	95947560	SYNE3	SNHG10
chr14	101538833	101540484	MEG9	MEG3
chr15	95127296	95128837	MCTP2
chr16	69563828	69565632	MIR1538	NFAT5	CYB5B	TERF2
chr16	80060173	80062097	LINC01229	MAF
chr18	9433681	9435287	RALBP1	TWSG1	NDUFV2
chr18	60805066	60806852	BCL2	KDSR
chr19	35535995	35537800	ZNF792	HPN
chr19	49481410	49483257	BCAT4	BAX	FTL	FUT1	FUT2	RPL18	TEAD2	CD37	TRPM4	NTF4
chr2	197851936	197853468	ANKRD44	PGAP1	GTF3C3	CCDC150
chr2	227513866	227515616	IRS1	NYAP2
chr2	231532561	231534065	CAB39			x
chr20	5036708	5038683	SLC23A2	RASSF2	TMEM230
chr20	25217722	25219506	PYGB	ENTPD6	ABHD12
chr20	39957486	39959169	LPIN3	ZHX3	PLCG1	CHD6
chr20	48901512	48903309	LINC01270	SMIM25	CEBPB	PTPN1
chr20	57724148	57725923	ZNF831
chr21	15853672	15855553	SAMSN1	usp25	nrip1
chr21	44613443	44615004	CRYAA	HSF2BP
chr21	44929858	44931625	HSF2BP	SIK1	CRYAA
chr22	41078338	41080118	MCHR1	ST13	XPNPEP3	SLC25A17
chr22	43499502	43501069	TTLL1	ARFGAP3	A4GALT	CYB5R3
chr3	177144156	177145935	TBL1XR1
chr4	4854033	4855665	STX18	MSX1	STX18
chr4	10955647	10957550	CLNK	HS3T1
chr4	14346222	14348019	LINC01085	RAB28	CD38
chr4	23334896	23336616	PPARGC1A
chr4	26089375	26091297	RBPJ
chr4	30718155	30719692	PCDH7_1
chr4	78976800	78978405	ANXA3	FRAS1	BMP2K
chr4	90390581	90392291	GPRIN3
chr4	170213789	170215599	SH3RF1	NEK1
chr4	183726764	183728501	WWC2	TNEM3	DCTD
chr4	185275612	185277460	LINC02363	ENPP6	IRF2
chr4	185810157	185811856	LINC01093	ACSL1
chr5	963042	964622		SLC12A7
chr5	14925390	14927109	ANKH	OTULIN
chr5	140886708	140888341	PCDHA1	PCDHB19P	TAF7	PCDHGA	HDAC3	DIAPH1
chr5	157028904	157030557	ADAM19	NIPAL4	FNDC9	CYFIP2	SOX30
chr5	157808852	157810509	LINC02227	EBF1	IL12B	RNF145
chr5	158831820	158833746	LINC01845	IL12B	ADRA1B
chr5	159860381	159862014	PTTG1	MIR3142HG	C1QTNF2	CCNG1	HMMR	MAT2B
chr5	169732624	169734501	LOC100128059	LCP2	C5ORF58	KCNMB1	KCNIP1
chr6	226648	228287	LOC285766	IRF4	DUSP22	EXOC2
chr6	710076	711765	FOXQ1	FOXF2
chr6	6856064	6858096	LY86	RREB1	SSR1	CAGE1
chr6	12289731	12291508	EDN1	HIVEP1	PHACTR1
chr6	90069719	90071431	GABRR2	UBE2J1	RRAGD	ANKRD6
chr6	106048589	106050549	PREP	HACE1	BVES	PRDM1	ATG5
chr6	135434745	135436597	HBS1L	MYB
chr6	168099442	168101233	LINC02487
chr6	170202866	170204696	LINC00242	AFDN
chr7	17272953	17274687	AHR	HDAC9	AGR3	TSPAN13
chr7	17728940	17730718	LOC101927630	SNX13
chr7	23513066	23515133	IGF2BP3	TRA2A	MALSU1	FAM221A	STK31
chr7	38271711	38273733	TARP	AMPH	STARD3NL
chr7	55724655	55726373	FKBP9P1	PSPH	CCT6A	SUMF2	VOPP1	EGFR
chr7	81475068	81476755	HGF
chr7	92270940	92272598	CDK6	SAMD9
chr7	104600772	104602541	LINC01004	LHFPL3	KMT2E	SRPK2
chr7	121169737	121171366	FAM3C	WNT16
chr7	134422034	134423942	CALD1	CYREN	AGBL3	WDR91
chr8	8774515	8776212	MFHAS1	ERI1
chr8	61823935	61825539	LOC100130298_1	CHD7	RAB2A
chr8	81830260	81832003	ZNF704
chr8	82041924	82043779	PAG1
chr8	101513860	101515920	ANKRD46	RNF19A	SPAG1	FBX043
chr8	128843180	128844978	MIR1204	PVT1	MYC	CASC11
chr8	131456201	131458098	ASAP1	ADCY8	FAM49b
chr8	135468639	135470464	ZFAT
chr9	750337	752140	KANK1
chr9	19160927	19162781	PLIN2	DENND4C
chr9	107722872	107724540	ABCA1
chr9	107889464	107891224	SLC44A1	NIPSNAP3A	SLC44A1
chrX	1357827	1359652	CRLF2	CD99	ASMT	GYG2
chrX	2614030	2615793	CD99
chrX	11842638	11844157	FRMPD4	MSL3	ARHGAP6
chrX	73754872	73756566	RLIM	SLC16A2
chrX	133320243	133321794	MIR106A
chrX	149368461	149370333	MIR2114	HSFX4	MTMR1
