# Supplementary material for: Enhancer engagement sustains oncogenic transformation and progression of B-cell precursor acute lymphoblastic leukemia
Source: J Exp Clin Cancer Res. 2024 Jun 27;43:179. doi: 10.1186/s13046-024-03075-y (PMC11210131; doi:10.1186/s13046-024-03075-y)
Supplement: Supplementary file 4 — Supplementary Material 4. [file 13046_2024_3075_MOESM4_ESM.xls]

## Sheet: Table_4
Accession	SRA	Sample	Transciption Factor	Cellular Line
SRX3856992	SRA675975	GSM3070216	JUN	MDA-MB-231					hg19, hg38	TFs and others	Breast
SRX3856993	SRA675975	GSM3070217	JUN	MDA-MB-231					hg19, hg38	TFs and others	Breast
SRX3856994	SRA675975	GSM3070218	JUN	MDA-MB-231					hg19, hg38	TFs and others	Breast
SRX3856995	SRA675975	GSM3070219	JUN	MDA-MB-231					hg19, hg38	TFs and others	Breast
SRX3856996	SRA675975	GSM3070220	JUN	MDA-MB-231					hg19, hg38	TFs and others	Breast
SRX3856997	SRA675975	GSM3070221	JUN	MDA-MB-231					hg19, hg38	TFs and others	Breast
SRX3856998	SRA675975	GSM3070222	JUN	MDA-MB-231					hg19, hg38	TFs and others	Breast
SRX3856999	SRA675975	GSM3070223	JUN	MDA-MB-231					hg19, hg38	TFs and others	Breast
SRX2207915	SRA481686	GSM2333812	ATF3	CS1AN					hg19, hg38	TFs and others	Epidermis
SRX2207916	SRA481686	GSM2333813	ATF3	CS1AN					hg19, hg38	TFs 1and others	Epidermis
SRX2207917	SRA481686	GSM2333814	ATF3	CS1AN					hg19, hg38	TFs 1and others	Epidermis
SRX2207918	SRA481686	GSM2333815	ATF3	CS1AN					hg19, hg38	TFs and others	Epidermis
SRX1456192	SRA314174	GSM1958038	EBF1	Mutu					hg19, hg38	TFs and others	Blood
SRX1456193	SRA314174	GSM1958039	EBF1	B-Lymphocytes					hg19, hg38	TFs and others	Blood
SRX065548	SRA037200	GSM700360	ELK4	293					hg19, hg38	TFs and others	Kidney
SRX065549	SRA037200	GSM700361	ELK4	293					hg19, hg38	TFs and others	Kidney
SRX4484988	SRR7620809	GSM3312813	ERG	SEM					hg19	TFs and others	Leukemia cell line
SRX5574465	SRA865877	GSM3686992	ETS1	CTV-1					hg19, hg38	TFs and others	Blood
SRX5574466	SRA865877	GSM3686993	ETS1	CTV-1					hg19, hg38	TFs and others	Blood
SRX6371921	SRA914491	GSM3908705	ETV4	PC-3					hg19, hg38	TFs and others	Prostate
SRX6371922	SRA914491	GSM3908707	ETV4	PC-3					hg19, hg38	TFs and others	Prostate
SRX084521	SRA040189	GSM738817	ETV4	PC-3					hg19, hg38	TFs and others	Prostate
SRX3751771	SRA662944	GSM3027222	FOSL2	LPS141					hg19, hg38	TFs and others	Adipocyte
SRX5954737	SRA893268	GSM3842458	FOSL2	MDA-MB-231					hg19, hg38	TFs and others	Breast
SRX1514291	SRA327148	GSM2026066	RUNX1	Kasumi-1					hg19, hg38	TFs and others	Blood
SRX3586353	SRA650479	GSM2940701	RUNX1	NALM-6					hg19, hg38	TFs and others	Blood
SRX3586355	SRA650479	GSM2940702	RUNX1	NALM-6					hg19, hg38	TFs and others	Blood
SRX5729922	SRA666965	GSM3734708	RUNX1	Acute myeloid leukemia					hg19, hg38	TFs and others	Blood
SRX5729923	SRA666965	GSM3734709	RUNX1	Acute myeloid Leukemia					hg19, hg38	TFs and others	Blood
SRX4484982	SRA747655	GSM3312807	RUNX2	SEM					hg19, hg38	TFs and others	Blood
SRX8472389	SRA1083224	GSM4591424	RUNX2	KARPAS-45					hg19, hg38	TFs and others	Blood
